# Supplementary material for: 3-(4-Fluoro­phenyl­sulfon­yl)-2-methyl­naphtho­[1,2-b]furan
Source: Acta Crystallogr Sect E Struct Rep Online. 2010 Nov 27;66(Pt 12):o3302. doi: 10.1107/S1600536810048361 (PMC3011502; doi:10.1107/S1600536810048361)
Supplement: Supplementary file 2 [file e-66-o3302-Isup2.hkl]

# 
# h,k,l, Fc-squared, Fo-squared, sigma(Fo-squared) and status flag 
# 
data_I
_shelx_title ' 1048 IN PNA2(1)' 
_shelx_refln_list_code          4 
_shelx_F_calc_maximum      136.76 
_exptl_crystal_F_000       704.00 
_reflns_d_resolution_high  0.7695 
 
loop_ 
 _symmetry_equiv_pos_as_xyz 
 'x, y, z' 
 '-x, -y, z+1/2' 
 '-x+1/2, y+1/2, z+1/2' 
 'x+1/2, -y+1/2, z' 
 
_cell_length_a     8.1456 
_cell_length_b    18.4472 
_cell_length_c    10.3618 
_cell_angle_alpha  90.000 
_cell_angle_beta   90.000 
_cell_angle_gamma  90.000 
 
_shelx_F_squared_multiplier     1.000 
 
loop_ 
 _refln_index_h 
 _refln_index_k 
 _refln_index_l 
 _refln_F_squared_calc 
 _refln_F_squared_meas 
 _refln_F_squared_sigma 
 _refln_observed_status 
   4  13 -10       28.28       36.85      7.17 o 
   5  10  -9      248.70      289.43     14.34 o 
   5  11  -9       72.18       88.05      8.76 o 
   4  12  -9       16.01       11.95      4.78 o 
   5  12  -9       37.69       44.02      7.17 o 
   4  13  -9       21.27       14.94      5.38 o 
   5  13  -9       47.80       65.54      8.17 o 
   4  14  -9       22.57       25.10      6.18 o 
   3  15  -9        6.56       10.56      5.18 o 
   4  15  -9       77.50       92.23      9.76 o 
   3  16  -9       44.13       44.82      7.77 o 
   5   7  -8       57.99       55.97      6.18 o 
   5   8  -8      107.15      113.54      8.57 o 
   5   9  -8       71.57       80.87      7.77 o 
   5  10  -8       95.33      106.37      8.76 o 
   4  11  -8       16.38       20.32      4.98 o 
   5  11  -8      266.99      338.84     15.14 o 
   4  12  -8      273.75      306.37     15.14 o 
   5  12  -8       12.30       22.51      5.38 o 
   4  13  -8       66.64       73.70      8.37 o 
   5  13  -8       36.58       36.85      6.37 o 
   4  14  -8       99.36      107.17      9.76 o 
   5  14  -8       54.66       62.35      8.17 o 
   3  15  -8       39.53       50.60      7.57 o 
   4  15  -8       38.23       43.23      7.17 o 
   5  15  -8      160.93      172.51     12.55 o 
   3  16  -8       12.79       10.36      4.98 o 
   4  16  -8        4.25        8.57      4.98 o 
   2  17  -8        8.65        4.38      4.58 o 
   3  17  -8      156.41      178.08     12.95 o 
   4  17  -8        7.49        9.56      4.98 o 
   2  18  -8       23.62       32.87      7.17 o 
   3  18  -8        5.41        4.98      4.78 o 
   1  19  -8      121.41      136.05     12.35 o 
   5   5  -7      527.15      565.32     17.13 o 
   5   6  -7      156.38      171.71      9.16 o 
   5   7  -7      187.75      184.06      9.76 o 
   5   8  -7      115.16      134.06      8.57 o 
   4   9  -7      271.99      278.68     12.75 o 
   5   9  -7        8.67        7.77      3.59 o 
   4  10  -7       77.19       76.69      7.37 o 
   5  10  -7      311.84      332.86     14.34 o 
   6  10  -7       41.75       45.22      6.37 o 
   4  11  -7       63.91       59.76      6.77 o 
   5  11  -7       65.27       70.52      7.17 o 
   6  11  -7       36.72       36.85      6.18 o 
   4  12  -7       37.70       44.42      6.37 o 
   5  12  -7       19.00       22.11      5.38 o 
   6  12  -7       95.10      110.75      9.56 o 
   3  13  -7      223.06      228.68     12.75 o 
   4  13  -7       19.02       13.94      4.78 o 
   5  13  -7       65.34       60.56      7.57 o 
   6  13  -7       93.01      102.39      9.56 o 
   3  14  -7       35.01       36.45      6.18 o 
   4  14  -7       51.93       56.77      7.37 o 
   5  14  -7      174.67      173.30     11.95 o 
   6  14  -7        6.25       13.15      5.18 o 
   3  15  -7      142.92      146.61     10.76 o 
   4  15  -7      247.04      263.54     14.34 o 
   5  15  -7       17.31       27.89      6.18 o 
   6  15  -7        5.21        7.37      4.98 o 
   2  16  -7        6.87        9.16      4.78 o 
   3  16  -7      312.53      310.35     16.14 o 
   4  16  -7       17.64       20.12      5.58 o 
   5  16  -7       65.94       65.14      8.57 o 
   2  17  -7       26.38       27.09      6.18 o 
   3  17  -7       54.26       63.15      8.17 o 
   4  17  -7       20.98       12.15      5.58 o 
   5  17  -7       76.85       87.05      9.96 o 
   1  18  -7        2.88        3.59      4.38 o 
   2  18  -7        5.89        5.98      4.78 o 
   3  18  -7       82.60       86.25      9.56 o 
   4  18  -7       63.56       56.97      8.37 o 
   1  19  -7       61.25       84.46      9.76 o 
   2  19  -7       82.77       96.41     10.36 o 
   3  19  -7        7.36       11.75      5.18 o 
   1  20  -7      155.26      169.32     13.35 o 
   5   3  -6      285.24      289.23     10.16 o 
   5   4  -6       15.21       14.74      3.19 o 
   5   5  -6      209.87      218.32      9.36 o 
   5   6  -6       19.74       25.10      3.98 o 
   4   7  -6       65.36       61.35      5.78 o 
   5   7  -6      118.75      116.53      7.57 o 
   6   7  -6       32.20       34.26      4.98 o 
   4   8  -6       98.94      100.59      7.37 o 
   5   8  -6      181.45      198.20      9.76 o 
   6   8  -6       16.03       19.72      4.38 o 
   4   9  -6       27.59       27.69      4.58 o 
   5   9  -6       88.18       81.67      7.17 o 
   6   9  -6      280.64      283.06     12.95 o 
   4  10  -6      134.49      123.70      8.57 o 
   5  10  -6       33.99       38.05      5.58 o 
   6  10  -6       74.64       70.52      7.17 o 
   4  11  -6       14.15       17.33      4.38 o 
   5  11  -6      292.38      317.12     14.14 o 
   6  11  -6       15.42       11.55      4.18 o 
   3  12  -6        1.49        3.98      3.39 o 
   4  12  -6      268.87      267.92     12.75 o 
   5  12  -6        0.58        2.39      3.39 o 
   6  12  -6       86.39      101.99      8.96 o 
   3  13  -6       63.64       64.74      7.17 o 
   4  13  -6       90.85       86.65      7.97 o 
   5  13  -6       63.48       50.99      6.77 o 
   6  13  -6      137.52      166.53     11.55 o 
   3  14  -6      337.90      328.28     15.34 o 
   4  14  -6       32.41       42.83      6.37 o 
   5  14  -6      114.20      105.18      9.36 o 
   6  14  -6      204.84      200.79     13.35 o 
   7  14  -6       22.30       23.51      6.18 o 
   2  15  -6       62.84       59.76      7.37 o 
   3  15  -6        2.47       11.35      4.38 o 
   4  15  -6      101.61       95.22      9.16 o 
   5  15  -6      212.75      213.74     13.15 o 
   6  15  -6      115.05      112.75     10.76 o 
   2  16  -6      172.10      170.11     11.55 o 
   3  16  -6       14.78        2.59      3.98 o 
   4  16  -6        4.79        4.78      4.18 o 
   5  16  -6      108.77      116.53     10.36 o 
   6  16  -6       16.48       11.75      5.38 o 
   1  17  -6      323.63      339.03     16.53 o 
   2  17  -6       32.39       24.90      5.78 o 
   3  17  -6      132.14      136.25     10.76 o 
   4  17  -6       15.99       15.74      5.38 o 
   5  17  -6      152.20      165.33     12.55 o 
   1  18  -6        8.86        3.59      4.38 o 
   2  18  -6      147.76      144.82     11.16 o 
   3  18  -6       15.20       23.11      5.78 o 
   4  18  -6      131.15      133.46     11.35 o 
   5  18  -6       28.77       31.67      7.17 o 
   1  19  -6       86.25       79.08      9.16 o 
   2  19  -6        2.06        7.37      4.78 o 
   3  19  -6      212.29      212.74     14.14 o 
   4  19  -6       26.65       13.74      5.78 o 
   0  20  -6       60.89       65.34      8.76 o 
   1  20  -6       88.08       97.37      7.32 o 
   2  20  -6       19.78       23.51      6.18 o 
   3  20  -6       18.30       13.94      5.78 o 
   1  21  -6        2.20       -2.79      2.88 o 
   5   1  -5       76.15       77.69      4.38 o 
   5   2  -5      137.24      142.43      6.37 o 
   4   3  -5      414.73      405.77     12.15 o 
   5   3  -5       67.79       66.33      4.78 o 
   3   4  -5     1323.08     1401.55     29.68 o 
   4   4  -5       27.58       33.66      3.78 o 
   5   4  -5      559.16      541.42     15.74 o 
   4   5  -5        2.95        4.18      2.39 o 
   5   5  -5       68.43       80.28      5.78 o 
   6   5  -5      190.86      196.21      9.36 o 
   4   6  -5      287.02      303.98     11.16 o 
   5   6  -5        9.41       11.16      3.19 o 
   6   6  -5      498.04      479.47     15.94 o 
   4   7  -5     1083.83     1072.88     27.09 o 
   5   7  -5      389.30      403.18     14.14 o 
   6   7  -5      242.83      210.15     10.56 o 
   4   8  -5      378.19      362.74     13.35 o 
   5   8  -5      767.12      777.67     22.31 o 
   6   8  -5       59.75       65.93      6.57 o 
   4   9  -5      604.04      592.41     18.33 o 
   5   9  -5      210.09      215.13     10.76 o 
   6   9  -5      554.25      547.79     19.12 o 
   3  10  -5      264.31      262.14     11.55 o 
   4  10  -5      154.32      153.78      8.76 o 
   5  10  -5      106.18       92.23      7.57 o 
   6  10  -5      137.54      117.73      8.96 o 
   3  11  -5       36.35       41.83      5.38 o 
   4  11  -5       20.47       28.09      4.58 o 
   5  11  -5      195.82      187.64     10.56 o 
   6  11  -5       55.46       52.39      6.77 o 
   7  11  -5      102.69      104.78      9.56 o 
   3  12  -5       92.21       90.83      7.57 o 
   4  12  -5      171.26      157.57      9.76 o 
   5  12  -5      120.75      115.14      8.76 o 
   6  12  -5      230.44      247.00     13.35 o 
   7  12  -5       11.08       18.53      5.38 o 
   2  13  -5      312.98      287.84     13.55 o 
   3  13  -5      110.06      116.33      8.57 o 
   4  13  -5        0.48        0.60      2.99 o 
   5  13  -5      112.06      114.74      9.16 o 
   6  13  -5       18.00       21.11      5.58 o 
   7  13  -5      117.74      125.30     10.96 o 
   2  14  -5      265.74      251.19     12.95 o 
   3  14  -5      214.61      225.89     11.95 o 
   4  14  -5      109.20      115.34      9.16 o 
   5  14  -5       27.46       40.64      6.37 o 
   6  14  -5       19.06       15.54      5.38 o 
   7  14  -5       62.52       66.73      8.76 o 
   2  15  -5       37.91       39.64      5.98 o 
   3  15  -5      184.92      190.43     11.35 o 
   4  15  -5      164.41      171.11     11.16 o 
   5  15  -5       89.63       96.81      9.16 o 
   6  15  -5        2.56        3.78      4.18 o 
   7  15  -5       16.38       20.12      6.37 o 
   1  16  -5      538.51      529.27     20.52 o 
   2  16  -5      140.84      129.68      9.76 o 
   3  16  -5      441.97      444.01     18.33 o 
   4  16  -5       54.04       51.79      7.17 o 
   5  16  -5      183.32      186.45     12.55 o 
   6  16  -5       67.62       65.14      8.76 o 
   1  17  -5       61.05       70.12      7.77 o 
   2  17  -5       41.97       56.37      7.17 o 
   3  17  -5      210.58      169.92     11.95 o 
   4  17  -5      124.17      131.47     10.76 o 
   5  17  -5      101.48      100.20     10.16 o 
   6  17  -5       42.10       31.47      7.17 o 
   1  18  -5       42.67       47.01      7.17 o 
   2  18  -5       30.57       26.89      5.98 o 
   3  18  -5        3.33        4.38      4.18 o 
   4  18  -5      148.48      153.78     11.75 o 
   5  18  -5       22.79       22.11      6.37 o 
   0  19  -5      122.11      114.34     10.36 o 
   1  19  -5       13.02        4.68      3.10 o 
   2  19  -5      116.66      111.35     10.36 o 
   3  19  -5      134.23      151.39     11.95 o 
   4  19  -5       32.69       37.05      7.37 o 
   5  19  -5       34.10       32.67      7.57 o 
   1  20  -5      306.61      336.55     12.11 o 
   2  20  -5       15.68       14.27      3.94 o 
   3  20  -5       89.89       95.81     10.36 o 
   4  20  -5        3.25       -2.19      3.98 o 
   0  21  -5      220.51      264.53     15.34 o 
   1  21  -5       33.53       31.37      4.86 o 
   2  21  -5      130.29      127.54      8.24 o 
   3  21  -5       14.36       13.01      6.97 o 
   1  22  -5      112.17      110.36      7.88 o 
   4   0  -4      874.10      946.79     20.12 o 
   4   1  -4      523.54      538.38      8.92 o 
   5   1  -4      664.73      680.26     16.14 o 
   4   2  -4      407.72      431.06     11.75 o 
   5   2  -4      463.65      461.54     12.75 o 
   4   3  -4       40.16       42.03      3.59 o 
   5   3  -4      459.47      487.83     13.94 o 
   6   3  -4      159.96      165.93      8.17 o 
   4   4  -4     1005.42     1052.76     24.10 o 
   5   4  -4      236.76      249.40      9.16 o 
   6   4  -4      475.31      526.48     15.94 o 
   2   5  -4      333.25      322.90      9.76 o 
   3   5  -4      185.79      200.79      8.17 o 
   4   5  -4       39.82       38.05      3.78 o 
   5   5  -4      632.79      679.06     18.13 o 
   6   5  -4      472.71      486.04     15.74 o 
   2   6  -4     1016.13      987.02     22.51 o 
   3   6  -4      160.17      163.74      7.57 o 
   4   6  -4      455.09      466.12     14.14 o 
   5   6  -4        5.01        4.18      2.39 o 
   6   6  -4      395.70      420.31     14.74 o 
   1   7  -4     1033.77     1109.13     23.51 o 
   2   7  -4      216.07      234.85      8.76 o 
   3   7  -4     1444.12     1427.24     22.46 o 
   4   7  -4      485.91      526.08     15.54 o 
   5   7  -4      183.51      174.90      8.76 o 
   6   7  -4       31.10       37.25      4.98 o 
   1   8  -4      103.70      100.79      5.58 o 
   2   8  -4      328.56      335.45     11.35 o 
   3   8  -4       48.24       47.81      3.45 o 
   4   8  -4      162.40      160.15      8.37 o 
   5   8  -4       80.44       73.50      6.18 o 
   6   8  -4       10.77        6.97      3.19 o 
   7   8  -4      185.18      210.95     11.95 o 
   1   9  -4      285.92      296.20      7.25 o 
   2   9  -4       87.77       89.04      5.98 o 
   3   9  -4      169.57      170.63      6.20 o 
   4   9  -4      397.01      371.30     13.74 o 
   5   9  -4      271.98      251.98     11.35 o 
   6   9  -4        2.73        0.00      2.79 o 
   7   9  -4        3.23        2.19      3.78 o 
   0  10  -4      373.73      366.32     12.35 o 
   1  10  -4      287.50      313.94     17.13 o 
   2  10  -4        4.17        3.98      2.39 o 
   3  10  -4     1285.57     1299.17     22.46 o 
   4  10  -4     1196.49     1209.53     31.47 o 
   5  10  -4      330.00      296.80     12.95 o 
   6  10  -4      353.09      331.46     14.74 o 
   7  10  -4      381.29      398.40     17.53 o 
   1  11  -4      164.30      170.11      8.76 o 
   2  11  -4       69.70       76.99      4.51 o 
   3  11  -4      284.23      258.78      8.38 o 
   4  11  -4       37.61       38.64      5.18 o 
   5  11  -4      125.36      126.29      8.76 o 
   6  11  -4      202.30      223.70     12.15 o 
   7  11  -4      126.03      120.12     10.16 o 
   1  12  -4       69.45       61.55      5.98 o 
   2  12  -4      895.93      855.56     17.18 o 
   3  12  -4       54.86       55.42      4.23 o 
   4  12  -4      630.91      602.00     14.30 o 
   5  12  -4       35.12       35.06      5.58 o 
   6  12  -4       20.24       17.53      4.78 o 
   7  12  -4       26.40       27.49      6.18 o 
   2  13  -4       93.72       90.44      7.77 o 
   3  13  -4     1053.04     1014.07     19.79 o 
   4  13  -4      163.71      175.97     10.96 o 
   5  13  -4      247.15      252.98     13.15 o 
   6  13  -4       64.46       63.74      7.77 o 
   7  13  -4       39.94       21.91      6.18 o 
   1  14  -4      145.10      144.82      9.56 o 
   2  14  -4      279.26      283.86     13.15 o 
   3  14  -4       56.66       52.02      6.08 o 
   4  14  -4       99.43      105.62      6.19 o 
   5  14  -4       67.78       79.08      7.97 o 
   6  14  -4       18.14       13.35      4.98 o 
   7  14  -4      203.47      214.14     14.54 o 
   1  15  -4      185.05      158.76     10.16 o 
   2  15  -4      432.24      443.02     17.13 o 
   3  15  -4       31.21       29.28      5.58 o 
   4  15  -4      140.17      134.85      7.17 o 
   5  15  -4       70.65       75.89      8.37 o 
   6  15  -4      153.89      154.18     11.95 o 
   7  15  -4        6.96       13.74      5.78 o 
   0  16  -4       48.74       57.77      6.97 o 
   1  16  -4      811.07      726.67     24.10 o 
   2  16  -4       25.76       22.51      4.98 o 
   3  16  -4       70.19       65.14      7.57 o 
   4  16  -4       27.92       18.53      5.18 o 
   5  16  -4       80.06       69.32      8.57 o 
   6  16  -4       12.82        7.77      4.78 o 
   7  16  -4       34.56       43.43      8.17 o 
   1  17  -4      294.65      270.71     13.74 o 
   2  17  -4       65.76       50.80      6.77 o 
   3  17  -4      223.80      245.61     13.55 o 
   4  17  -4       33.54       41.43      6.97 o 
   5  17  -4       41.00       44.02      7.37 o 
   6  17  -4       35.29       29.68      6.97 o 
   0  18  -4      389.82      379.27     16.93 o 
   1  18  -4        8.91       11.33      3.23 o 
   2  18  -4      365.13      375.49     17.33 o 
   3  18  -4       56.41       54.78      7.57 o 
   4  18  -4      243.22      238.24     14.54 o 
   5  18  -4        1.21       -1.39      3.78 o 
   6  18  -4       56.65       60.16      9.16 o 
   1  19  -4      335.25      348.79     11.76 o 
   2  19  -4        0.33        0.24      5.68 o 
   3  19  -4      108.09      117.92     10.36 o 
   4  19  -4       46.13       45.22      7.77 o 
   5  19  -4      118.03      118.72     11.75 o 
   0  20  -4        6.64       11.35      4.98 o 
   1  20  -4        5.92        4.31      3.06 o 
   2  20  -4       19.70       18.66      6.87 o 
   3  20  -4        2.09        3.65      3.17 o 
   4  20  -4        9.95        7.99      3.57 o 
   1  21  -4        0.51        2.73      3.06 o 
   2  21  -4       38.69       41.43      8.37 o 
   3  21  -4        0.13       -1.94      2.63 o 
   4  21  -4       83.69       77.13      6.83 o 
   0  22  -4       94.98       74.10      9.36 o 
   1  22  -4        8.46       14.98      8.47 o 
   2  22  -4       40.51       46.89      5.63 o 
   4   0  -3     6652.69     7018.60     90.07 o 
   3   1  -3      162.15      170.46      3.63 o 
   4   1  -3     4685.76     5067.03     53.92 o 
   5   1  -3      156.99      136.54      3.31 o 
   3   2  -3     2812.49     2895.34     56.57 o 
   4   2  -3      884.68      926.76     15.44 o 
   5   2  -3      425.99      433.65      8.07 o 
   6   2  -3      625.50      634.25     18.13 o 
   2   3  -3     1973.14     1943.77     36.45 o 
   3   3  -3      268.20      298.00      8.96 o 
   4   3  -3      985.73      993.49     16.54 o 
   5   3  -3       69.28       65.10      3.68 o 
   6   3  -3      440.03      490.42     15.74 o 
   2   4  -3       61.27       55.38      3.78 o 
   3   4  -3      723.74      780.46     19.52 o 
   4   4  -3      215.08      235.91      6.30 o 
   5   4  -3      179.71      183.66      7.97 o 
   6   4  -3      218.34      231.67     10.16 o 
   2   5  -3      397.36      378.08     10.76 o 
   3   5  -3     1179.62     1304.87     20.06 o 
   4   5  -3       97.51      105.36      4.88 o 
   5   5  -3      224.82      229.87      9.56 o 
   6   5  -3       19.74       16.53      3.59 o 
   1   6  -3      827.81      850.18     18.72 o 
   2   6  -3      188.75      216.93      7.97 o 
   3   6  -3       61.71       92.41      3.25 o 
   4   6  -3      371.72      358.91      8.64 o 
   5   6  -3       14.03       12.95      3.19 o 
   6   6  -3      469.52      459.75     16.33 o 
   7   6  -3        5.01        7.77      3.78 o 
   0   7  -3     5492.46     5756.21    101.79 o 
   1   7  -3      822.74      823.24     13.38 o 
   2   7  -3       52.72       48.69      5.58 o 
   3   7  -3      781.02      858.53     20.19 o 
   4   7  -3      639.00      657.73     24.80 o 
   5   7  -3       62.66       58.17      5.38 o 
   6   7  -3      161.87      169.92      9.76 o 
   7   7  -3      370.44      370.11     15.94 o 
   1   8  -3     1537.72     1539.22     22.68 o 
   2   8  -3      356.80      384.58      7.12 o 
   3   8  -3     1248.87     1253.88     16.75 o 
   4   8  -3       90.85      110.98      5.06 o 
   5   8  -3     1101.00     1102.96     28.49 o 
   6   8  -3      297.21      256.77     12.35 o 
   7   8  -3       34.94       47.01      6.57 o 
   0   9  -3      894.61      969.69     22.91 o 
   1   9  -3      302.49      331.48      8.86 o 
   2   9  -3      727.16      731.74     13.59 o 
   3   9  -3      245.90      267.06      6.24 o 
   4   9  -3      777.89      763.72     21.71 o 
   5   9  -3       28.89       24.70      4.58 o 
   6   9  -3      224.12      237.24     12.15 o 
   7   9  -3      110.33      114.94      9.56 o 
   1  10  -3        4.61        4.02      1.59 o 
   2  10  -3       36.96       35.05      2.41 o 
   3  10  -3      608.19      578.25     10.27 o 
   4  10  -3       19.97       14.94      3.78 o 
   5  10  -3      322.16      285.25     12.95 o 
   6  10  -3       42.00       47.41      6.18 o 
   7  10  -3       13.56       18.33      5.18 o 
   0  11  -3      151.69      136.05      7.57 o 
   1  11  -3      177.90      194.51      9.96 o 
   2  11  -3      133.39      115.28      4.99 o 
   3  11  -3      810.03      777.13     12.96 o 
   4  11  -3      333.49      306.76     13.15 o 
   5  11  -3      686.97      665.32     22.11 o 
   6  11  -3        5.88        5.58      3.59 o 
   7  11  -3       58.35       43.23      6.97 o 
   1  12  -3      142.60      132.51      7.17 o 
   2  12  -3      166.74      178.25      7.05 o 
   3  12  -3      816.71      848.58     13.91 o 
   4  12  -3      638.41      635.24     20.72 o 
   5  12  -3       82.84       70.52      7.37 o 
   6  12  -3      416.19      445.80     18.72 o 
   7  12  -3       67.21       60.76      8.17 o 
   8  12  -3       62.55       58.76      9.16 o 
   0  13  -3      911.05      927.46     24.70 o 
   1  13  -3      693.50      706.03     12.03 o 
   2  13  -3      344.46      335.33      7.86 o 
   3  13  -3      744.63      744.27     16.13 o 
   4  13  -3      476.55      499.39     18.13 o 
   5  13  -3       63.27       52.39      6.57 o 
   6  13  -3      198.43      186.25     12.15 o 
   7  13  -3      102.46      114.74     10.96 o 
   8  13  -3       12.95        8.17      5.58 o 
   1  14  -3      483.94      456.31      9.47 o 
   2  14  -3      104.77      103.02      4.60 o 
   3  14  -3      405.70      384.58     11.13 o 
   4  14  -3      151.35      157.76     10.16 o 
   5  14  -3      158.95      163.34     11.16 o 
   6  14  -3       17.19       16.73      5.18 o 
   7  14  -3      194.96      189.64     13.94 o 
   8  14  -3       39.51       40.24      8.57 o 
   0  15  -3      398.26      412.27     11.13 o 
   1  15  -3      310.70      291.91      7.66 o 
   2  15  -3      401.14      402.08     11.41 o 
   3  15  -3      228.78      229.81     13.74 o 
   4  15  -3      212.71      218.32     12.35 o 
   5  15  -3        5.89        2.39      3.59 o 
   6  15  -3       45.47       52.99      7.77 o 
   7  15  -3       23.02       27.69      7.17 o 
   1  16  -3      251.56      263.27      6.50 o 
   2  16  -3      142.03      140.64     15.14 o 
   3  16  -3      145.50      141.97      7.18 o 
   4  16  -3       96.31       96.21      9.16 o 
   5  16  -3       66.05       66.93      8.37 o 
   6  16  -3      102.60      120.12     11.35 o 
   7  16  -3       16.20       22.91      6.97 o 
   0  17  -3      176.96      222.18      8.65 o 
   1  17  -3      258.96      254.52      6.57 o 
   2  17  -3      304.42      307.41     15.48 o 
   3  17  -3       66.88       65.11      5.49 o 
   4  17  -3       58.18       38.45      6.77 o 
   5  17  -3       89.26       92.63      9.96 o 
   6  17  -3       58.70       72.71      9.56 o 
   7  17  -3       92.09      103.58     11.95 o 
   1  18  -3        1.47       -1.41      2.06 o 
   2  18  -3       26.20       26.24      3.22 o 
   3  18  -3        2.08        5.39      2.33 o 
   4  18  -3        6.24        5.38      4.58 o 
   5  18  -3        3.92       -0.60      3.98 o 
   6  18  -3       95.20      116.93     12.15 o 
   0  19  -3       89.06      102.94      6.55 o 
   1  19  -3        4.45        0.21      2.11 o 
   2  19  -3      365.92      361.15      9.76 o 
   3  19  -3       52.18       67.15      4.73 o 
   4  19  -3       49.37       58.64      5.55 o 
   5  19  -3       54.37       56.57      8.76 o 
   6  19  -3        6.13        2.19      5.38 o 
   1  20  -3      214.50      228.15      9.23 o 
   2  20  -3       73.25       67.67      4.82 o 
   3  20  -3      224.02      233.65      8.26 o 
   4  20  -3       66.61       69.96      7.17 o 
   5  20  -3        4.31        5.78      5.18 o 
   0  21  -3      147.71      171.91     12.35 o 
   1  21  -3        3.44        1.94      2.51 o 
   2  21  -3      214.41      239.62      8.39 o 
   3  21  -3        8.05        9.41      2.96 o 
   4  21  -3       42.42       33.27      7.57 o 
   1  22  -3      166.06      189.46     14.47 o 
   2  22  -3        7.72        6.27      3.01 o 
   3  22  -3       38.80       37.05      4.33 o 
   0  23  -3       20.01       20.52      6.57 o 
   1  23  -3       50.09       63.30      6.80 o 
   4   0  -2      863.51      867.91     14.33 o 
   6   0  -2     1924.54     1966.91     37.75 o 
   3   1  -2     2424.63     2462.94     27.44 o 
   4   1  -2     1448.75     1538.64     16.35 o 
   5   1  -2      253.59      263.34      4.94 o 
   6   1  -2      128.10      124.39      4.83 o 
   3   2  -2      623.99      666.03     11.19 o 
   4   2  -2       34.81       51.83      2.46 o 
   5   2  -2       31.72       29.35      2.25 o 
   6   2  -2       75.45       71.35      3.92 o 
   2   3  -2     1372.37     1442.87     21.05 o 
   3   3  -2      653.85      725.32     12.11 o 
   4   3  -2      373.90      374.16      8.20 o 
   5   3  -2      679.03      735.00     11.80 o 
   6   3  -2     1356.67     1354.92     19.43 o 
   1   4  -2      569.27      563.73     12.55 o 
   2   4  -2      330.36      317.35      6.62 o 
   3   4  -2     1321.62     1425.61     21.62 o 
   4   4  -2      900.97      902.82     15.69 o 
   5   4  -2      493.31      512.26      9.49 o 
   6   4  -2       38.78       38.78      3.10 o 
   7   4  -2     1219.50     1207.73     32.67 o 
   1   5  -2     1932.15     1934.21     37.65 o 
   2   5  -2       69.86       63.65      2.34 o 
   3   5  -2     2139.96     2213.72     35.16 o 
   4   5  -2      804.33      787.17     14.50 o 
   5   5  -2       77.31       65.66      4.58 o 
   6   5  -2      225.05      213.74      6.43 o 
   7   5  -2       56.62       71.11      7.37 o 
   0   6  -2     3040.12     2989.36     54.78 o 
   1   6  -2      397.74      397.01      7.61 o 
   2   6  -2     1636.03     1595.83     19.27 o 
   3   6  -2      693.97      688.86     12.61 o 
   4   6  -2      242.60      246.36      7.03 o 
   5   6  -2      130.22      144.29      8.86 o 
   6   6  -2      331.28      332.07      9.29 o 
   7   6  -2      192.27      197.40     11.55 o 
   1   7  -2     2448.65     2440.71     70.42 o 
   2   7  -2     2041.24     2103.84     24.74 o 
   3   7  -2     1531.89     1476.79     23.09 o 
   4   7  -2      183.72      187.65      6.33 o 
   5   7  -2      154.94      140.51      5.98 o 
   6   7  -2      170.60      184.65      6.24 o 
   7   7  -2        3.94       -0.60      3.39 o 
   0   8  -2     1531.03     1720.27     34.26 o 
   1   8  -2      416.87      474.86      9.44 o 
   2   8  -2      281.20      287.35      5.90 o 
   3   8  -2      489.21      521.27      8.97 o 
   4   8  -2       77.73      101.10      4.86 o 
   5   8  -2      179.08      185.18      6.97 o 
   6   8  -2      486.50      485.76     12.82 o 
   7   8  -2       64.18       58.56      7.37 o 
   1   9  -2     1287.38     1277.07     16.70 o 
   2   9  -2       30.74       28.47      2.03 o 
   3   9  -2      933.22      991.61     14.49 o 
   4   9  -2      949.25      954.62     21.02 o 
   5   9  -2       18.97       18.22      2.88 o 
   6   9  -2      514.97      492.42     13.45 o 
   7   9  -2       32.09       27.09      5.98 o 
   8   9  -2      254.25      248.40     15.34 o 
   0  10  -2      230.72      230.87      9.36 o 
   1  10  -2      128.76      122.57      3.95 o 
   2  10  -2      578.08      571.06      9.74 o 
   3  10  -2      195.53      181.92      5.21 o 
   4  10  -2      134.37      126.20      5.84 o 
   5  10  -2      351.57      352.13     10.42 o 
   6  10  -2       79.23       81.20      5.70 o 
   7  10  -2       17.36       22.71      5.58 o 
   8  10  -2        7.34       11.95      5.38 o 
   1  11  -2      190.49      164.68      4.75 o 
   2  11  -2      340.54      352.98      7.40 o 
   3  11  -2      539.42      527.53     17.17 o 
   4  11  -2      691.13      698.98     15.42 o 
   5  11  -2       16.81       18.74      3.24 o 
   6  11  -2      114.23       92.63      8.96 o 
   7  11  -2      335.71      315.73     16.73 o 
   8  11  -2        8.71       15.74      5.98 o 
   0  12  -2       88.03       91.24      4.58 o 
   1  12  -2       55.99       56.55      3.02 o 
   2  12  -2      856.04      829.12     13.18 o 
   3  12  -2      372.41      354.17      8.09 o 
   4  12  -2      721.17      674.85     16.73 o 
   5  12  -2      221.87      218.71      8.66 o 
   6  12  -2      293.95      311.55     15.74 o 
   7  12  -2       25.68       22.51      5.98 o 
   8  12  -2       56.68       46.81      8.37 o 
   1  13  -2      276.38      261.85      6.52 o 
   2  13  -2      151.32      144.39      5.06 o 
   3  13  -2     1545.83     1511.89     21.34 o 
   4  13  -2       68.10       70.16      5.14 o 
   5  13  -2     1003.21     1027.05     21.19 o 
   6  13  -2      104.27       98.01      9.76 o 
   7  13  -2       24.36       19.32      5.98 o 
   8  13  -2      114.50      108.96     11.95 o 
   0  14  -2      118.37      118.34      5.63 o 
   1  14  -2      461.96      486.37      9.26 o 
   2  14  -2      221.88      215.29      6.32 o 
   3  14  -2      427.40      436.60     11.47 o 
   4  14  -2      244.35      237.15      9.08 o 
   5  14  -2      329.10      325.15     21.31 o 
   6  14  -2       10.77       12.15      4.98 o 
   7  14  -2       28.52       30.48      7.17 o 
   8  14  -2       19.93       19.92      6.97 o 
   1  15  -2        2.21        1.56      1.34 o 
   2  15  -2      141.57      139.42      5.36 o 
   3  15  -2       79.52       79.16      5.18 o 
   4  15  -2      116.21      102.13      8.37 o 
   5  15  -2      232.27      229.42      9.58 o 
   6  15  -2      243.93      203.18     14.34 o 
   7  15  -2        3.64        5.38      4.78 o 
   8  15  -2       85.07      116.93     13.15 o 
   0  16  -2      311.48      320.11     12.65 o 
   1  16  -2       55.10       47.56      3.65 o 
   2  16  -2      359.23      314.40     11.56 o 
   3  16  -2      103.79      106.09      5.17 o 
   4  16  -2      197.57      196.65     13.15 o 
   5  16  -2       82.91       81.87      9.16 o 
   6  16  -2       21.58       27.09      6.97 o 
   7  16  -2       89.72      102.39     11.55 o 
   1  17  -2      689.97      655.09     11.02 o 
   2  17  -2       47.30       51.73      3.32 o 
   3  17  -2       46.75       48.58      3.26 o 
   4  17  -2      268.99      286.16      8.85 o 
   5  17  -2        6.99        7.97      4.98 o 
   6  17  -2       13.03        9.76      5.58 o 
   7  17  -2       74.48       86.85     11.35 o 
   0  18  -2      742.05      773.59     17.61 o 
   1  18  -2       14.26       13.39      2.26 o 
   2  18  -2       87.58       93.35      5.35 o 
   3  18  -2       95.55       92.49      4.38 o 
   4  18  -2       85.78       90.99      5.34 o 
   5  18  -2       25.95       30.48      7.17 o 
   6  18  -2       20.62       13.55      6.37 o 
   1  19  -2      164.74      167.41      5.70 o 
   2  19  -2       86.86       83.43      4.27 o 
   3  19  -2       75.92       74.50      5.64 o 
   4  19  -2        7.33       -0.55      5.08 o 
   5  19  -2      172.08      182.86     14.34 o 
   6  19  -2       47.82       46.01      8.96 o 
   0  20  -2       67.57       66.90      5.77 o 
   1  20  -2       18.09       18.83      2.65 o 
   2  20  -2      147.85      150.90      9.49 o 
   3  20  -2        3.85        4.83      2.18 o 
   4  20  -2       62.99       58.00      6.12 o 
   5  20  -2      229.08      226.89     16.33 o 
   1  21  -2       16.19       18.21      2.78 o 
   2  21  -2       21.79       22.16      2.97 o 
   3  21  -2       13.75       16.35      2.80 o 
   4  21  -2       41.13       38.01      5.55 o 
   0  22  -2      237.78      247.79     10.63 o 
   1  22  -2       23.85       29.52      3.51 o 
   2  22  -2       23.90       24.42      3.18 o 
   3  22  -2       13.55       12.65      2.80 o 
   1  23  -2      231.06      259.06      8.01 o 
   2  23  -2       12.89        7.24      2.67 o 
   2   0  -1     8633.55     9363.45    119.56 o 
   4   0  -1      473.03      467.90      9.55 o 
   6   0  -1     1173.01     1141.71     20.97 o 
   8   0  -1       94.49       97.41      9.36 o 
   2   1  -1    18683.24    18664.13    497.66 o 
   3   1  -1     1282.78     1332.67     14.19 o 
   4   1  -1      600.93      616.36      9.27 o 
   5   1  -1      730.03      748.67     10.22 o 
   6   1  -1      220.80      213.46      5.33 o 
   7   1  -1     1451.96     1453.10     26.83 o 
   8   1  -1       54.81       49.50      5.06 o 
   9   1  -1      234.89      284.85     16.33 o 
   1   2  -1     6211.14     6206.51     80.63 o 
   2   2  -1     4294.22     4417.89     57.39 o 
   3   2  -1     1955.10     1985.20     22.88 o 
   4   2  -1       29.02       32.95      1.84 o 
   5   2  -1      313.24      329.82      7.22 o 
   6   2  -1      379.16      369.17      8.28 o 
   7   2  -1        4.34        2.49      3.22 o 
   8   2  -1       81.02       77.74      6.12 o 
   9   2  -1       91.20       91.19      7.10 o 
   1   3  -1     4066.39     3979.70     50.28 o 
   2   3  -1     2007.30     1936.22     27.17 o 
   3   3  -1      145.66      158.13      4.56 o 
   4   3  -1       32.06       40.23      1.87 o 
   5   3  -1      124.73      137.04      3.73 o 
   6   3  -1      656.84      662.11     16.06 o 
   7   3  -1      242.92      239.80      7.43 o 
   8   3  -1       92.93       87.81      7.07 o 
   9   3  -1       10.55        5.62      3.49 o 
   1   4  -1     2996.89     2816.20     30.04 o 
   2   4  -1      261.36      276.34      8.37 o 
   3   4  -1      649.38      645.41     11.69 o 
   4   4  -1     1236.92     1303.49     16.69 o 
   5   4  -1      284.83      319.52      6.44 o 
   6   4  -1       24.62       23.14      2.61 o 
   7   4  -1      355.44      371.39     16.74 o 
   8   4  -1      147.62      150.45     15.64 o 
   9   4  -1       18.72       15.73      4.28 o 
   0   5  -1    14963.40    14186.05    247.60 o 
   1   5  -1     1850.02     1805.85     22.19 o 
   2   5  -1      136.75      113.84      2.99 o 
   3   5  -1     1645.63     1736.65     31.07 o 
   4   5  -1       59.14       52.63      8.67 o 
   5   5  -1      288.88      285.53      6.44 o 
   6   5  -1      219.54      215.19      9.71 o 
   7   5  -1      458.09      479.60     21.02 o 
   8   5  -1       41.41       42.11      4.99 o 
   9   5  -1       58.64       52.54      9.46 o 
   1   6  -1      403.60      387.02      6.21 o 
   2   6  -1      839.37      817.45     11.19 o 
   3   6  -1      700.72      761.94     13.66 o 
   4   6  -1     2017.18     2152.27     32.45 o 
   5   6  -1      388.80      418.49      8.78 o 
   6   6  -1      682.65      706.13     12.88 o 
   7   6  -1      200.31      195.43      7.05 o 
   8   6  -1      166.18      176.08      8.80 o 
   9   6  -1       43.46       44.74      5.63 o 
   0   7  -1      683.78      630.26     15.14 o 
   1   7  -1      700.68      698.16      8.30 o 
   2   7  -1     1723.36     1719.20     21.86 o 
   3   7  -1      171.94      188.74      5.92 o 
   4   7  -1      238.97      254.26      7.53 o 
   5   7  -1      551.11      542.96     12.82 o 
   6   7  -1       72.47       67.46      5.18 o 
   7   7  -1      620.52      601.07     12.84 o 
   8   7  -1       40.22       34.46      3.99 o 
   9   7  -1      237.81      248.33     11.20 o 
   1   8  -1      989.26      977.58     12.59 o 
   2   8  -1      954.95      977.34     15.04 o 
   3   8  -1      887.67      882.62     26.79 o 
   4   8  -1      203.62      208.95      6.90 o 
   5   8  -1      470.20      473.24     12.65 o 
   6   8  -1      362.18      353.51      8.93 o 
   7   8  -1      124.70      127.82      5.90 o 
   8   8  -1       25.87       29.11      5.25 o 
   9   8  -1        8.93        3.93      3.59 o 
   0   9  -1     1369.27     1341.89     21.40 o 
   1   9  -1      593.45      608.64     12.19 o 
   2   9  -1       38.50       31.10      2.11 o 
   3   9  -1     1085.13     1143.66     19.65 o 
   4   9  -1      982.12      933.69     17.95 o 
   5   9  -1      289.53      277.15     12.45 o 
   6   9  -1       94.96       87.58      7.71 o 
   7   9  -1       29.36       30.71      3.44 o 
   8   9  -1       21.37       20.51      3.48 o 
   9   9  -1      107.45      107.44     12.85 o 
   1  10  -1      873.29      847.30     10.93 o 
   2  10  -1      477.43      461.70      8.43 o 
   3  10  -1     2054.67     2014.83     31.38 o 
   4  10  -1      361.19      378.51     10.35 o 
   5  10  -1      278.41      268.17      9.15 o 
   6  10  -1        3.75        2.36      1.80 o 
   7  10  -1       51.68       47.12      4.14 o 
   8  10  -1      136.17      147.73     14.44 o 
   9  10  -1        7.50        3.78      5.78 o 
   0  11  -1      379.12      390.74      9.15 o 
   1  11  -1       97.65      103.21      2.78 o 
   2  11  -1      156.75      155.85      4.71 o 
   3  11  -1      428.54      407.03      8.51 o 
   4  11  -1      123.90      106.82      5.56 o 
   5  11  -1      104.02       91.49      8.27 o 
   6  11  -1       80.78       86.74      6.06 o 
   7  11  -1      181.95      183.75      7.43 o 
   8  11  -1       75.59       73.07      5.49 o 
   9  11  -1       11.72        8.37      6.18 o 
   1  12  -1      214.99      219.56      4.26 o 
   2  12  -1      450.50      457.74      8.93 o 
   3  12  -1        2.14        2.98      1.51 o 
   4  12  -1      169.65      160.41      6.97 o 
   5  12  -1      513.46      496.14     13.58 o 
   6  12  -1      275.13      277.87     10.48 o 
   7  12  -1       56.24       57.51      8.04 o 
   8  12  -1      136.47      139.03      8.92 o 
   9  12  -1       38.94       21.11      7.97 o 
   0  13  -1      522.48      504.76     11.55 o 
   1  13  -1       69.58       67.19      2.60 o 
   2  13  -1      145.11      150.67      4.37 o 
   3  13  -1      384.42      401.33      8.89 o 
   4  13  -1      544.74      557.59     14.01 o 
   5  13  -1       50.76       48.53      4.76 o 
   6  13  -1       33.72       26.09      4.88 o 
   7  13  -1      123.63      122.37      6.59 o 
   8  13  -1       49.81       56.65      6.65 o 
   1  14  -1      841.01      786.71     11.30 o 
   2  14  -1      335.18      343.30      6.83 o 
   3  14  -1      220.62      227.51      5.65 o 
   4  14  -1      145.13      136.96      8.37 o 
   5  14  -1      570.85      544.66     21.51 o 
   6  14  -1       99.96      114.64      7.37 o 
   7  14  -1      184.35      197.11     18.05 o 
   8  14  -1      120.05      121.69      8.21 o 
   0  15  -1      264.69      253.10      8.38 o 
   1  15  -1       62.49       64.24      6.44 o 
   2  15  -1     1377.80     1384.36     17.34 o 
   3  15  -1      102.91      102.69      4.23 o 
   4  15  -1      422.09      403.06      9.40 o 
   5  15  -1      131.24      120.62      7.39 o 
   6  15  -1      204.97      195.17     14.14 o 
   7  15  -1      198.88      195.78      8.37 o 
   8  15  -1       34.44       30.59      5.61 o 
   1  16  -1       81.16       84.03      5.66 o 
   2  16  -1       92.55       91.36      4.31 o 
   3  16  -1      470.05      466.65      8.85 o 
   4  16  -1      128.96      132.94      5.54 o 
   5  16  -1        3.49        4.11      2.86 o 
   6  16  -1       55.49       64.22      6.07 o 
   7  16  -1       31.35       34.08      5.26 o 
   0  17  -1      613.29      586.14     14.37 o 
   1  17  -1        1.55        1.80      1.58 o 
   2  17  -1       10.78        8.57      1.96 o 
   3  17  -1       82.62       76.56      3.80 o 
   4  17  -1       67.34       67.63      5.38 o 
   5  17  -1      227.12      234.79     16.43 o 
   6  17  -1       38.75       38.07      5.33 o 
   7  17  -1       29.85       28.56      4.48 o 
   1  18  -1      115.44      107.73      4.48 o 
   2  18  -1       85.22       80.64      6.21 o 
   3  18  -1       60.02       55.03      7.83 o 
   4  18  -1      115.53      112.16      7.32 o 
   5  18  -1       57.20       47.63     10.76 o 
   6  18  -1       65.07       78.71      7.24 o 
   0  19  -1      110.78      101.91      8.17 o 
   1  19  -1       32.82       32.94      2.96 o 
   2  19  -1       17.31       20.53      2.57 o 
   3  19  -1       53.26       56.69      3.72 o 
   4  19  -1        3.49        0.93      2.74 o 
   5  19  -1      123.26      144.79     22.61 o 
   6  19  -1        9.04        7.46      3.83 o 
   1  20  -1      245.60      241.51      6.87 o 
   2  20  -1       11.61        7.43      2.23 o 
   3  20  -1       24.82       32.37      4.20 o 
   4  20  -1        4.34        5.64      4.08 o 
   5  20  -1       58.88       62.43      6.49 o 
   0  21  -1      317.06      300.11     11.41 o 
   1  21  -1       26.50       24.10      2.95 o 
   2  21  -1      177.64      182.38      6.35 o 
   3  21  -1       10.59        8.50      3.53 o 
   4  21  -1       57.96       50.31      6.05 o 
   5  21  -1        5.97        4.74      3.73 o 
   1  22  -1      145.79      142.00      7.88 o 
   2  22  -1       11.84       15.72      2.80 o 
   3  22  -1       10.83       13.60     11.45 o 
   4  22  -1       41.38       30.77      5.30 o 
   0  23  -1       54.20       63.11      6.77 o 
   1  23  -1       22.06       21.36      3.21 o 
   2  23  -1        6.15        4.86      2.36 o 
   2   0   0     1471.79     1374.13     19.63 o 
   4   0   0      128.18      123.72     15.54 o 
   6   0   0      344.70      332.30      9.86 o 
   8   0   0       72.73       84.86      8.96 o 
  10   0   0       98.51      106.97     11.35 o 
   1   1   0     2438.27     2553.59     24.41 o 
   2   1   0      122.73      115.00      4.23 o 
   3   1   0       39.20       61.53      2.12 o 
   4   1   0        1.19        1.51      0.84 o 
   5   1   0       71.74       83.69      3.19 o 
   6   1   0       55.65       57.15      5.60 o 
   7   1   0      220.94      233.09      7.44 o 
   8   1   0       30.17       27.12      4.15 o 
   9   1   0       12.35        8.69      3.51 o 
  10   1   0       59.05       72.60      6.97 o 
   0   2   0        1.30        1.55      0.30 o 
   1   2   0      164.71      157.38      4.04 o 
   2   2   0      548.57      533.54      6.45 o 
   3   2   0     1903.58     1954.77     19.93 o 
   4   2   0        5.78        9.21      1.24 o 
   5   2   0      765.17      743.94     12.22 o 
   6   2   0       98.91       88.65      3.73 o 
   7   2   0      840.75      851.53     15.37 o 
   8   2   0      121.31      123.78      7.32 o 
   9   2   0       58.68       72.80      8.76 o 
  10   2   0        5.98        3.84      3.57 o 
   1   3   0     3906.59     3814.13     39.88 o 
   2   3   0      787.48      810.64     10.61 o 
   3   3   0     1495.53     1686.13     17.62 o 
   4   3   0      418.46      391.69      6.47 o 
   5   3   0       64.65       72.65      3.28 o 
   6   3   0     2442.07     2426.39     26.87 o 
   7   3   0       90.36       90.54      4.90 o 
   8   3   0       58.18       65.66      5.56 o 
   9   3   0        1.95        1.37      2.88 o 
  10   3   0       66.75       60.55      6.87 o 
   0   4   0     4094.35     3737.34     70.91 o 
   1   4   0       77.06       80.31      2.04 o 
   2   4   0      375.26      344.74      7.04 o 
   3   4   0     1462.31     1463.12     18.32 o 
   4   4   0     1077.69     1160.30     13.81 o 
   5   4   0      464.57      463.64      7.82 o 
   6   4   0       87.78       77.95      3.85 o 
   7   4   0       25.02       20.89      3.62 o 
   8   4   0       33.45       30.34      3.60 o 
   9   4   0      111.40      129.92      9.56 o 
  10   4   0        0.82        0.80      3.38 o 
   1   5   0     3927.67     3639.07     38.63 o 
   2   5   0      240.36      239.78      7.67 o 
   3   5   0     2245.97     2221.40     26.47 o 
   4   5   0       36.89       31.88      2.56 o 
   5   5   0     1220.60     1254.94     15.49 o 
   6   5   0      537.10      512.92     10.76 o 
   7   5   0      102.30      112.41      5.48 o 
   8   5   0       70.03       68.45      4.79 o 
   9   5   0        0.43       -0.84      2.81 o 
  10   5   0       22.73       32.12      5.41 o 
   0   6   0     6225.72     5745.99     74.04 o 
   1   6   0      228.57      229.29      3.78 o 
   2   6   0     2345.35     2102.96     30.17 o 
   3   6   0      109.05      123.46      4.78 o 
   4   6   0       21.12       13.18      1.61 o 
   5   6   0        9.05        7.13      1.61 o 
   6   6   0       17.31       18.91      2.60 o 
   7   6   0      469.85      420.03     10.40 o 
   8   6   0        2.99        1.33      2.26 o 
   9   6   0       15.88       11.58      4.78 o 
  10   6   0       17.74       18.83      4.85 o 
   1   7   0      240.47      272.70      3.93 o 
   2   7   0     1276.76     1267.24     17.64 o 
   3   7   0     1946.74     2045.51     30.81 o 
   4   7   0     1671.63     1716.71     27.63 o 
   5   7   0      168.13      141.75      5.32 o 
   6   7   0      121.69      106.63      4.97 o 
   7   7   0      177.54      172.37      9.64 o 
   8   7   0       46.35       45.93      4.28 o 
   9   7   0       18.29       18.38      4.44 o 
  10   7   0      218.79      229.52     11.62 o 
   0   8   0       44.33       43.56      5.08 o 
   1   8   0       22.09       20.84      1.58 o 
   2   8   0      421.75      430.04      6.57 o 
   3   8   0     3831.77     4023.80     71.71 o 
   4   8   0        5.85       14.52      2.52 o 
   5   8   0     1475.84     1469.37     32.66 o 
   6   8   0        0.21       -1.88      2.23 o 
   7   8   0      422.76      430.20     10.87 o 
   8   8   0       10.69       19.67      3.41 o 
   9   8   0      357.62      368.48     13.65 o 
   1   9   0       48.77       51.36      1.86 o 
   2   9   0      512.45      503.28     13.02 o 
   3   9   0      215.23      243.44      7.39 o 
   4   9   0      290.24      312.19      9.22 o 
   5   9   0       12.26        9.87      2.56 o 
   6   9   0        1.20        3.20      1.83 o 
   7   9   0       51.90       48.87      4.17 o 
   8   9   0      172.06      165.65      7.96 o 
   9   9   0       99.34      102.18      7.82 o 
   0  10   0     1481.49     1736.91     26.26 o 
   1  10   0     1304.35     1336.11     13.51 o 
   2  10   0      970.89      993.29     10.96 o 
   3  10   0      293.90      269.34      8.57 o 
   4  10   0      354.82      360.32     10.18 o 
   5  10   0       14.23       16.17      2.96 o 
   6  10   0       43.17       42.61      3.70 o 
   7  10   0       14.22       18.53      3.07 o 
   8  10   0       35.52       28.57      3.93 o 
   9  10   0      108.43      111.16     11.55 o 
   1  11   0     2562.49     2470.08     22.93 o 
   2  11   0      309.80      303.52      5.13 o 
   3  11   0      135.08      117.62      4.13 o 
   4  11   0       10.37        4.25      2.10 o 
   5  11   0      166.97      161.39      7.37 o 
   6  11   0        1.38       -0.03      1.86 o 
   7  11   0        4.94       -0.17      2.22 o 
   8  11   0      311.75      281.46      9.84 o 
   9  11   0        4.53        3.75      3.14 o 
   0  12   0      110.71       98.20      5.18 o 
   1  12   0       49.05       52.19      2.31 o 
   2  12   0     1569.30     1564.23     16.15 o 
   3  12   0       25.59       24.92      2.25 o 
   4  12   0      193.27      182.70      5.50 o 
   5  12   0        5.71        4.00      2.58 o 
   6  12   0      227.47      242.39      8.04 o 
   7  12   0      520.00      485.89     12.27 o 
   8  12   0       69.86       71.86      5.65 o 
   9  12   0       25.81       31.31      4.94 o 
   1  13   0       49.30       59.62      3.31 o 
   2  13   0       46.23       47.60      2.53 o 
   3  13   0     1547.15     1502.59     24.73 o 
   4  13   0      705.58      700.66     13.46 o 
   5  13   0      140.58      131.41      7.29 o 
   6  13   0        3.61        2.42      2.25 o 
   7  13   0      214.89      229.38      8.55 o 
   8  13   0      334.89      364.33     11.39 o 
   0  14   0       19.30       29.19      2.96 o 
   1  14   0        4.18        6.74      1.31 o 
   2  14   0       16.63       11.81      1.77 o 
   3  14   0      222.05      233.54      6.50 o 
   4  14   0      841.00      797.70     13.75 o 
   5  14   0      997.91     1064.88     22.75 o 
   6  14   0        0.48        0.01      2.18 o 
   7  14   0      659.20      690.14     15.57 o 
   8  14   0        7.68        7.81      3.25 o 
   1  15   0      248.16      221.89      7.69 o 
   2  15   0        9.02        8.64      1.77 o 
   3  15   0       29.27       31.83      2.88 o 
   4  15   0       17.79       18.49      2.57 o 
   5  15   0       92.57       91.27      6.60 o 
   6  15   0       37.14       34.84      5.86 o 
   7  15   0       15.59       13.56      3.36 o 
   8  15   0       22.52       21.38      6.12 o 
   0  16   0     1200.51     1101.06     21.05 o 
   1  16   0       10.99        7.72      2.70 o 
   2  16   0      641.21      648.88     10.64 o 
   3  16   0      363.11      352.74      8.70 o 
   4  16   0      453.86      444.41     13.53 o 
   5  16   0        8.86        5.82      3.20 o 
   6  16   0       10.81       13.49      4.94 o 
   7  16   0        0.47       -1.48      2.56 o 
   1  17   0      198.95      206.06      6.04 o 
   2  17   0       91.92       91.60      4.03 o 
   3  17   0        7.12        4.51      2.11 o 
   4  17   0       26.92       29.91      4.36 o 
   5  17   0       14.46       12.73      3.68 o 
   6  17   0        0.75       -2.23      2.23 o 
   7  17   0       21.83       21.06      3.94 o 
   0  18   0        5.49       14.50      3.10 o 
   1  18   0        5.74        5.03      1.79 o 
   2  18   0       84.81       85.33      4.05 o 
   3  18   0        9.07        4.40      2.19 o 
   4  18   0      149.20      173.61      8.82 o 
   5  18   0       57.67       58.84      6.07 o 
   6  18   0       11.84       16.52      3.57 o 
   1  19   0       21.47       23.98      3.05 o 
   2  19   0      319.33      283.94      7.22 o 
   3  19   0       34.68       37.11      3.66 o 
   4  19   0       23.04       17.17      4.06 o 
   5  19   0       46.27       46.65     16.33 o 
   6  19   0      243.81      240.50      9.48 o 
   0  20   0       92.98      102.74      6.69 o 
   1  20   0       14.02       18.81      3.22 o 
   2  20   0      282.46      276.21      7.40 o 
   3  20   0       33.10       24.83      4.42 o 
   4  20   0      116.27      134.82      8.54 o 
   5  20   0       57.80       58.01      8.96 o 
   1  21   0       20.92       21.33      2.86 o 
   2  21   0      111.94      119.13      5.24 o 
   3  21   0       31.16       26.61      4.78 o 
   4  21   0       16.03       18.15      9.66 o 
   5  21   0       10.55       11.72      4.28 o 
   0  22   0      114.85      131.33      8.01 o 
   1  22   0        1.05        1.63      2.13 o 
   2  22   0        4.30        2.58      2.09 o 
   3  22   0        6.46       12.94      4.11 o 
   4  22   0       25.23       14.91      7.87 o 
   1  23   0       64.06       42.68      5.82 o 
   2  23   0        4.42        4.30      3.46 o 
   2   0   1     8681.38     9465.73    120.11 o 
   4   0   1      475.44      440.82     15.14 o 
   6   0   1     1182.53     1155.58     24.90 o 
   8   0   1       95.00       99.20      9.56 o 
  10   0   1       62.87       63.94      9.36 o 
   0   1   1     8869.43     8577.07    114.87 o 
   1   1   1     1111.92     1092.96     11.02 o 
   2   1   1    18702.30    18995.98    313.01 o 
   3   1   1     1304.74     1322.31     14.74 o 
   4   1   1      586.75      584.32      8.72 o 
   5   1   1      733.91      740.33     10.86 o 
   6   1   1      217.68      210.71      5.74 o 
   7   1   1     1434.15     1468.45     19.45 o 
   8   1   1       54.22       60.44      5.58 o 
   9   1   1      231.43      252.98     10.92 o 
  10   1   1       51.61       57.64      6.32 o 
   1   2   1     6169.00     6144.99     58.63 o 
   2   2   1     4277.21     4438.43     41.35 o 
   3   2   1     1963.74     1980.36     20.61 o 
   4   2   1       26.53       32.11      1.99 o 
   5   2   1      315.67      337.48      6.68 o 
   6   2   1      385.86      372.87     10.47 o 
   7   2   1        3.80        2.66      1.81 o 
   8   2   1       82.92       80.92      6.02 o 
   9   2   1       91.13       90.98      6.97 o 
  10   2   1        1.01        2.06      3.37 o 
   0   3   1    14378.76    13757.19    472.50 o 
   1   3   1     4068.26     4057.89     34.12 o 
   2   3   1     2072.47     2000.17     19.89 o 
   3   3   1      146.58      159.33      3.66 o 
   4   3   1       37.57       47.61      2.37 o 
   5   3   1      124.84      134.80      4.15 o 
   6   3   1      642.89      648.69     12.56 o 
   7   3   1      242.98      232.62      7.58 o 
   8   3   1       91.33       88.87     11.26 o 
   9   3   1       10.61        6.25      3.51 o 
  10   3   1        0.18        0.40      3.24 o 
   1   4   1     2969.64     2796.34     24.30 o 
   2   4   1      262.25      271.69      5.24 o 
   3   4   1      672.82      662.07      8.84 o 
   4   4   1     1229.46     1305.46     15.53 o 
   5   4   1      271.44      315.63      8.31 o 
   6   4   1       22.54       22.99      2.33 o 
   7   4   1      364.42      350.70     14.01 o 
   8   4   1      146.98      159.45      6.79 o 
   9   4   1       19.28       14.23      4.01 o 
  10   4   1      112.58      115.35      8.38 o 
   0   5   1    15000.19    14526.39    316.13 o 
   1   5   1     1860.01     1833.35     16.22 o 
   2   5   1      128.45      103.87      4.14 o 
   3   5   1     1656.97     1709.76     18.62 o 
   4   5   1       57.90       50.88      2.55 o 
   5   5   1      304.47      303.47      6.90 o 
   6   5   1      215.23      199.60      5.64 o 
   7   5   1      479.04      495.80     11.35 o 
   8   5   1       41.12       37.69      3.98 o 
   9   5   1       55.83       69.61      6.26 o 
  10   5   1        6.01        2.99      3.71 o 
   1   6   1      403.98      394.65      4.90 o 
   2   6   1      847.92      839.16      9.90 o 
   3   6   1      700.67      752.56     10.05 o 
   4   6   1     1997.40     2147.90     23.40 o 
   5   6   1      387.04      411.30      7.80 o 
   6   6   1      679.37      669.72     11.19 o 
   7   6   1      200.81      197.29      8.28 o 
   8   6   1      166.94      146.65      6.84 o 
   9   6   1       43.43       37.97      5.14 o 
  10   6   1      274.71      298.21     12.75 o 
   0   7   1      659.81      602.54     10.76 o 
   1   7   1      700.59      703.68      7.67 o 
   2   7   1     1736.90     1735.23     19.87 o 
   3   7   1      177.50      189.69      4.26 o 
   4   7   1      239.92      255.74      5.63 o 
   5   7   1      545.95      540.15      9.26 o 
   6   7   1       70.26       69.33      3.65 o 
   7   7   1      618.61      621.35     13.26 o 
   8   7   1       40.87       34.45      3.93 o 
   9   7   1      236.22      220.16     10.33 o 
  10   7   1       30.66       26.07      5.14 o 
   1   8   1     1023.39     1034.01     10.51 o 
   2   8   1      948.75      988.30     12.74 o 
   3   8   1      897.90      888.05     12.54 o 
   4   8   1      198.16      192.16      5.35 o 
   5   8   1      469.35      488.61      8.81 o 
   6   8   1      361.13      347.77     12.39 o 
   7   8   1      120.97      124.26      6.04 o 
   8   8   1       27.55       27.47      4.23 o 
   9   8   1        8.97        9.73      3.22 o 
   0   9   1     1416.27     1420.19     21.53 o 
   1   9   1      594.33      602.34      7.36 o 
   2   9   1       38.15       32.49      1.90 o 
   3   9   1     1083.18     1106.32     15.39 o 
   4   9   1      986.03      955.51     12.12 o 
   5   9   1      289.61      298.27      7.92 o 
   6   9   1       92.84       84.64      4.78 o 
   7   9   1       29.24       34.71      3.72 o 
   8   9   1       22.00       23.63      3.97 o 
   9   9   1      107.13      101.38      8.45 o 
   1  10   1      853.48      828.85      9.54 o 
   2  10   1      474.04      462.22      7.29 o 
   3  10   1     2040.42     2013.56     25.17 o 
   4  10   1      367.26      379.69      7.44 o 
   5  10   1      276.62      255.05      7.44 o 
   6  10   1        4.84        4.11      1.98 o 
   7  10   1       52.98       51.62      4.33 o 
   8  10   1      137.37      140.96      7.10 o 
   9  10   1        7.36        7.44      3.44 o 
   0  11   1      368.39      396.80      9.23 o 
   1  11   1      100.01      103.58      4.16 o 
   2  11   1      154.09      152.81      3.58 o 
   3  11   1      433.04      415.79      8.86 o 
   4  11   1      127.99      114.72      4.02 o 
   5  11   1      110.13      102.30      4.95 o 
   6  11   1       81.44       72.40      5.61 o 
   7  11   1      192.91      185.83      7.48 o 
   8  11   1       75.21       75.35     11.42 o 
   9  11   1        9.36        4.67      3.59 o 
   1  12   1      217.05      215.50      4.38 o 
   2  12   1      452.41      455.31      6.84 o 
   3  12   1        2.21        2.33      1.66 o 
   4  12   1      168.05      155.25      4.89 o 
   5  12   1      511.98      504.30     11.30 o 
   6  12   1      269.82      264.54     14.18 o 
   7  12   1       56.06       63.54      4.89 o 
   8  12   1      127.75      136.12      7.27 o 
   9  12   1       38.94       49.48      5.23 o 
   0  13   1      524.59      502.67     11.55 o 
   1  13   1       67.87       60.28      2.56 o 
   2  13   1      144.29      141.11      3.76 o 
   3  13   1      386.98      412.37      8.57 o 
   4  13   1      546.75      560.84     21.51 o 
   5  13   1       52.31       48.78      3.92 o 
   6  13   1       34.58       31.90      4.94 o 
   7  13   1      117.34      121.36      6.59 o 
   8  13   1       49.45       44.12      4.73 o 
   1  14   1      837.04      786.76     10.22 o 
   2  14   1      331.75      332.29      6.05 o 
   3  14   1      213.55      215.61      6.27 o 
   4  14   1      145.92      132.97     23.21 o 
   5  14   1      582.14      574.76     17.26 o 
   6  14   1       99.04       95.48      5.70 o 
   7  14   1      180.95      186.61      7.99 o 
   8  14   1      121.48      120.15      7.10 o 
   0  15   1      254.32      231.09     12.35 o 
   1  15   1       62.43       62.47      2.89 o 
   2  15   1     1371.15     1360.88     15.56 o 
   3  15   1      103.42       93.58      4.39 o 
   4  15   1      415.21      404.47     13.45 o 
   5  15   1      130.35      122.51      7.51 o 
   6  15   1      208.58      194.03      7.77 o 
   7  15   1      198.19      199.59      8.28 o 
   8  15   1       33.63       24.40      4.20 o 
   1  16   1       90.03       96.67      3.59 o 
   2  16   1       93.92       91.67      3.90 o 
   3  16   1      459.85      457.35     10.08 o 
   4  16   1      133.02      129.56      7.31 o 
   5  16   1        3.20        4.76      2.83 o 
   6  16   1       58.17       61.40      5.07 o 
   7  16   1       32.79       37.20      4.42 o 
   0  17   1      620.46      578.26     14.37 o 
   1  17   1        1.41        0.05      1.39 o 
   2  17   1       12.19       11.77      2.03 o 
   3  17   1       78.75       67.93      4.24 o 
   4  17   1       67.24       57.69      5.44 o 
   5  17   1      228.30      238.24     12.75 o 
   6  17   1       40.20       41.07      4.50 o 
   7  17   1       30.20       35.06      4.52 o 
   1  18   1      115.36      112.24      4.50 o 
   2  18   1       82.27       71.78      3.82 o 
   3  18   1       60.42       69.37     10.66 o 
   4  18   1      116.99      119.61      7.69 o 
   5  18   1       56.93       54.31      5.84 o 
   6  18   1       61.80       71.73      7.61 o 
   0  19   1      116.70      117.57      6.62 o 
   1  19   1       32.49       31.04      2.89 o 
   2  19   1       19.59       16.57      2.46 o 
   3  19   1       51.56       54.78      6.08 o 
   4  19   1        4.26        9.60      4.48 o 
   5  19   1      121.98      123.20      8.47 o 
   6  19   1        9.42       10.05      3.92 o 
   1  20   1      243.05      242.68      6.91 o 
   2  20   1       11.80        6.72      2.16 o 
   3  20   1       26.32       30.30      6.18 o 
   4  20   1        4.73        7.08      3.49 o 
   5  20   1       59.76       63.29      6.60 o 
   0  21   1      314.02      341.75     11.89 o 
   1  21   1       26.47       20.29      2.80 o 
   2  21   1      176.03      192.81      7.53 o 
   3  21   1       10.71        9.50      3.73 o 
   4  21   1       57.27       67.90      9.56 o 
   5  21   1        6.10        2.14      3.53 o 
   1  22   1      145.06      133.55      9.60 o 
   2  22   1       11.40       15.44      4.88 o 
   3  22   1       12.70       10.78      3.91 o 
   4  22   1       41.85       41.55     15.54 o 
   0  23   1       52.77       63.50     10.16 o 
   1  23   1       21.83       27.59      3.33 o 
   2  23   1        6.82        5.73      3.49 o 
   0   0   2    11041.08    10606.85    139.42 o 
   2   0   2    10581.12    10710.69    136.71 o 
   4   0   2      873.80      866.78     16.33 o 
   6   0   2     1897.86     1871.57     32.38 o 
   8   0   2      640.97      657.75     20.82 o 
  10   0   2       25.93       22.51      6.77 o 
   1   1   2     6776.99     6563.67     55.90 o 
   2   1   2     9154.06     9272.29     84.10 o 
   3   1   2     2470.98     2489.74     25.26 o 
   4   1   2     1468.93     1580.74     18.01 o 
   5   1   2      243.78      261.29      5.98 o 
   6   1   2      129.11      120.47      4.61 o 
   7   1   2       38.14       33.86      3.11 o 
   8   1   2       17.01       18.19      3.58 o 
   9   1   2       72.24       69.63      6.13 o 
  10   1   2      184.01      177.93     13.55 o 
   0   2   2     3577.86     3458.32     38.89 o 
   1   2   2     2530.07     2470.95     17.91 o 
   2   2   2     3797.81     3896.39     40.97 o 
   3   2   2      639.36      689.32      9.15 o 
   4   2   2       32.00       47.81      2.46 o 
   5   2   2       35.90       29.75      2.26 o 
   6   2   2       74.45       76.65      3.78 o 
   7   2   2      627.01      599.11     16.19 o 
   8   2   2      117.13      121.86      7.03 o 
   9   2   2      143.94      152.03      9.56 o 
  10   2   2       49.79       38.21      5.42 o 
   1   3   2     1789.21     1769.01     13.25 o 
   2   3   2     1383.25     1494.61     17.34 o 
   3   3   2      652.78      723.37      9.59 o 
   4   3   2      377.63      370.06      6.79 o 
   5   3   2      678.04      739.47     11.16 o 
   6   3   2     1349.22     1334.89     20.91 o 
   7   3   2      117.63      114.85      4.93 o 
   8   3   2      144.17      143.83      6.60 o 
   9   3   2      245.78      251.28     10.63 o 
  10   3   2        3.21        1.29      3.38 o 
   0   4   2    10536.58    10306.25    110.11 o 
   1   4   2      568.70      551.06      5.16 o 
   2   4   2      343.63      327.73      5.95 o 
   3   4   2     1333.93     1456.53     14.20 o 
   4   4   2      907.07      912.36     10.46 o 
   5   4   2      505.71      533.99      9.09 o 
   6   4   2       40.56       42.36      2.99 o 
   7   4   2     1214.39     1192.33     17.17 o 
   8   4   2       28.92       26.85      3.55 o 
   9   4   2      218.74      200.49      9.65 o 
  10   4   2       39.79       40.51      5.55 o 
   1   5   2     1971.06     1996.87     15.93 o 
   2   5   2       70.84       60.38      1.51 o 
   3   5   2     2092.22     2181.23     25.04 o 
   4   5   2      806.52      794.10     11.18 o 
   5   5   2       74.40       65.95      4.03 o 
   6   5   2      219.33      216.92      6.05 o 
   7   5   2       53.56       54.76      5.16 o 
   8   5   2      110.07      111.13      5.98 o 
   9   5   2       45.11       46.61      5.41 o 
  10   5   2       27.81       28.00      5.07 o 
   0   6   2     3111.95     2985.48     40.20 o 
   1   6   2      398.27      394.97      5.85 o 
   2   6   2     1662.52     1617.88     14.31 o 
   3   6   2      695.89      683.46     10.81 o 
   4   6   2      229.42      226.88      5.75 o 
   5   6   2      130.59      131.39      4.44 o 
   6   6   2      335.17      333.68      8.68 o 
   7   6   2      192.58      182.85      8.55 o 
   8   6   2       83.19       77.89      6.20 o 
   9   6   2       33.79       25.32      3.85 o 
  10   6   2       47.35       42.05      5.70 o 
   1   7   2     2472.65     2485.94     25.19 o 
   2   7   2     2044.20     2139.67     18.35 o 
   3   7   2     1529.53     1468.98     14.82 o 
   4   7   2      189.33      186.71      5.16 o 
   5   7   2      155.36      140.72      4.69 o 
   6   7   2      173.42      178.69      5.65 o 
   7   7   2        4.65        3.97      2.16 o 
   8   7   2      256.15      267.24     11.05 o 
   9   7   2       19.08       11.98      6.05 o 
  10   7   2      191.32      190.51     10.19 o 
   0   8   2     1506.34     1650.51     24.69 o 
   1   8   2      413.68      459.43      6.92 o 
   2   8   2      292.37      301.25      5.69 o 
   3   8   2      483.33      510.82      6.91 o 
   4   8   2       82.57       88.64      3.58 o 
   5   8   2      169.99      173.34      5.27 o 
   6   8   2      489.30      476.21     12.65 o 
   7   8   2       60.25       62.34      6.99 o 
   8   8   2       14.43       15.08      3.17 o 
   9   8   2      306.83      322.52     10.68 o 
   1   9   2     1289.75     1305.16     13.22 o 
   2   9   2       31.29       26.21      1.98 o 
   3   9   2      933.50     1014.43     12.45 o 
   4   9   2      944.80      948.35     12.09 o 
   5   9   2       19.27       20.48      2.33 o 
   6   9   2      527.81      536.71     10.26 o 
   7   9   2       32.09       28.00      3.41 o 
   8   9   2      251.90      244.53      8.84 o 
   9   9   2       16.95       20.66      4.01 o 
   0  10   2      243.29      232.90      6.52 o 
   1  10   2      129.79      124.90      3.09 o 
   2  10   2      590.14      578.00      8.67 o 
   3  10   2      192.22      189.83      4.57 o 
   4  10   2      132.40      121.15      4.89 o 
   5  10   2      365.88      376.19      9.22 o 
   6  10   2       78.70       79.18      4.76 o 
   7  10   2       20.29       18.44      3.09 o 
   8  10   2        7.19        3.83      2.81 o 
   9  10   2      192.86      195.65      8.67 o 
   1  11   2      185.83      160.53      3.67 o 
   2  11   2      340.04      353.36      6.53 o 
   3  11   2      534.98      519.86      8.53 o 
   4  11   2      693.09      715.13     13.02 o 
   5  11   2       20.01       17.87      2.73 o 
   6  11   2      109.67      107.50      5.58 o 
   7  11   2      332.13      337.78      9.98 o 
   8  11   2        9.89        6.60      3.42 o 
   9  11   2       33.73       25.62      5.01 o 
   0  12   2       88.79       91.98      4.56 o 
   1  12   2       55.92       58.73      2.45 o 
   2  12   2      853.08      820.25     11.66 o 
   3  12   2      373.28      371.31      7.09 o 
   4  12   2      718.00      665.28     19.40 o 
   5  12   2      222.91      236.01      9.38 o 
   6  12   2      294.14      288.58      8.91 o 
   7  12   2       25.43       24.65      3.62 o 
   8  12   2       54.79       56.18      4.99 o 
   9  12   2       29.11       29.68      4.49 o 
   1  13   2      261.06      253.56      6.25 o 
   2  13   2      151.33      155.66      5.75 o 
   3  13   2     1546.72     1523.60     18.82 o 
   4  13   2       71.29       81.27      5.44 o 
   5  13   2      998.47      990.76     21.68 o 
   6  13   2      100.15      100.31      5.61 o 
   7  13   2       25.96       20.65      3.57 o 
   8  13   2      115.51      119.68      7.05 o 
   0  14   2      119.98      131.07      5.81 o 
   1  14   2      466.34      466.07      7.46 o 
   2  14   2      214.45      204.13      5.48 o 
   3  14   2      423.79      437.09      8.37 o 
   4  14   2      246.96      254.07      7.67 o 
   5  14   2      323.13      306.98      9.08 o 
   6  14   2       10.42        6.66      2.79 o 
   7  14   2       28.66       32.21      5.01 o 
   8  14   2       20.42       27.23      4.08 o 
   1  15   2        2.04       -0.29      1.18 o 
   2  15   2      144.98      140.38      4.78 o 
   3  15   2       79.69       82.84      3.91 o 
   4  15   2      113.02       99.10      6.51 o 
   5  15   2      231.82      223.22      7.83 o 
   6  15   2      250.19      268.68      8.94 o 
   7  15   2        3.61        7.48      2.98 o 
   8  15   2       87.50       99.77      6.58 o 
   0  16   2      306.02      311.16      9.69 o 
   1  16   2       53.80       46.74      3.19 o 
   2  16   2      349.03      318.76      7.37 o 
   3  16   2      105.48      119.17     12.59 o 
   4  16   2      194.04      183.96      8.71 o 
   5  16   2       79.03       78.99      7.87 o 
   6  16   2       20.65       20.96      3.50 o 
   7  16   2       94.05       97.20      6.35 o 
   1  17   2      693.91      663.22     10.07 o 
   2  17   2       47.08       49.74      3.33 o 
   3  17   2       52.17       54.26      7.47 o 
   4  17   2      264.71      274.85     10.96 o 
   5  17   2        7.23        5.97      2.65 o 
   6  17   2       14.10       10.37      3.07 o 
   7  17   2       74.74       84.87      6.06 o 
   0  18   2      743.86      755.47     17.49 o 
   1  18   2       14.28       15.27      2.26 o 
   2  18   2       92.30       92.82      5.00 o 
   3  18   2       95.96       99.59      7.67 o 
   4  18   2       89.33       80.94     13.55 o 
   5  18   2       26.36       26.19      3.80 o 
   6  18   2       21.37       18.79      3.68 o 
   1  19   2      164.07      165.70      5.56 o 
   2  19   2       85.76       82.27      4.95 o 
   3  19   2       79.42       94.48      6.94 o 
   4  19   2        6.56        4.80      3.17 o 
   5  19   2      174.53      187.50      8.02 o 
   6  19   2       47.53       57.33      5.32 o 
   0  20   2       64.97       75.87      5.98 o 
   1  20   2       17.61       13.96      2.45 o 
   2  20   2      144.40      143.80      6.50 o 
   3  20   2        3.23        3.87      3.05 o 
   4  20   2       62.03       51.34      5.93 o 
   5  20   2      228.10      237.33      9.08 o 
   1  21   2       15.83       18.83      2.70 o 
   2  21   2       20.85       25.11      4.50 o 
   3  21   2       13.80       10.48      3.68 o 
   4  21   2       41.41       48.91      6.07 o 
   0  22   2      237.00      245.56     10.55 o 
   1  22   2       23.43       23.27      3.03 o 
   2  22   2       25.14       31.71      5.07 o 
   3  22   2       14.38       10.94      4.02 o 
   1  23   2      231.39      274.83      9.56 o 
   2  23   2       12.61       10.32      3.94 o 
   2   0   3     3310.44     3421.22     36.63 o 
   4   0   3     6684.86     6914.35     93.24 o 
   6   0   3     1041.13     1010.17     33.27 o 
   8   0   3      645.73      625.91     17.27 o 
  10   0   3      332.83      376.68     19.12 o 
   0   1   3      692.95      645.77     10.01 o 
   1   1   3     1282.29     1343.64     12.63 o 
   2   1   3      148.38      168.43      2.07 o 
   3   1   3      154.27      168.62      5.64 o 
   4   1   3     4643.99     4934.67     48.65 o 
   5   1   3      163.58      150.76      4.54 o 
   6   1   3      147.56      145.00      5.75 o 
   7   1   3      225.45      219.35      6.57 o 
   8   1   3       12.49       12.01      2.49 o 
   9   1   3      174.13      172.93      8.80 o 
  10   1   3       14.68       16.04      4.37 o 
   1   2   3     2193.81     2032.31     22.42 o 
   2   2   3      980.84      980.31      8.63 o 
   3   2   3     2772.76     2898.10     29.20 o 
   4   2   3      896.35      943.79     12.45 o 
   5   2   3      419.56      451.65      8.60 o 
   6   2   3      622.82      635.80     10.93 o 
   7   2   3      550.02      556.69     10.74 o 
   8   2   3        8.03        4.82      2.44 o 
   9   2   3        3.95       -1.23      2.81 o 
  10   2   3       48.64       35.95      5.33 o 
   0   3   3    12743.85    12187.88    248.94 o 
   1   3   3      412.29      414.47      6.76 o 
   2   3   3     1989.51     1888.35     14.58 o 
   3   3   3      267.57      298.47      5.38 o 
   4   3   3     1023.52     1022.28     13.20 o 
   5   3   3       69.25       69.63      3.27 o 
   6   3   3      441.89      509.18      9.61 o 
   7   3   3        8.39        7.03      2.07 o 
   8   3   3      140.37      157.78      8.74 o 
   9   3   3       36.90       34.41      4.86 o 
  10   3   3       60.34       58.51      6.20 o 
   1   4   3     2012.78     1990.79     19.46 o 
   2   4   3       59.25       54.20      1.56 o 
   3   4   3      756.64      847.78     10.86 o 
   4   4   3      219.57      232.02      6.64 o 
   5   4   3      179.63      176.77      5.40 o 
   6   4   3      223.69      219.13      6.90 o 
   7   4   3       88.40       86.53      4.39 o 
   8   4   3       44.09       46.94      4.18 o 
   9   4   3      159.24      161.40      7.45 o 
  10   4   3       31.38       31.45      5.13 o 
   0   5   3     7610.65     7390.60    120.12 o 
   1   5   3        4.44        3.56      0.50 o 
   2   5   3      388.02      368.26      4.26 o 
   3   5   3     1190.23     1287.46     15.28 o 
   4   5   3       99.06      117.39      3.78 o 
   5   5   3      231.82      238.97      5.95 o 
   6   5   3       18.79       13.14      2.15 o 
   7   5   3      424.93      421.38      9.29 o 
   8   5   3      156.47      144.73      6.68 o 
   9   5   3      409.27      428.90     13.15 o 
  10   5   3       28.24       32.91      7.17 o 
   1   6   3      827.66      849.80      7.61 o 
   2   6   3      195.96      205.07      3.45 o 
   3   6   3       61.55       90.77      6.10 o 
   4   6   3      383.19      357.78     11.01 o 
   5   6   3       14.02       15.29      1.95 o 
   6   6   3      461.52      458.88      9.27 o 
   7   6   3        4.96        4.27      2.01 o 
   8   6   3      364.55      354.29     10.23 o 
   9   6   3       40.07       40.91      4.53 o 
   0   7   3     5550.94     5713.84     66.82 o 
   1   7   3      821.86      824.25      7.20 o 
   2   7   3       52.53       46.99      1.52 o 
   3   7   3      764.43      800.84      7.87 o 
   4   7   3      634.10      639.86      8.39 o 
   5   7   3       58.79       60.59      3.33 o 
   6   7   3      164.22      172.01      9.49 o 
   7   7   3      367.61      395.62     10.25 o 
   8   7   3       10.62        7.76      5.21 o 
   9   7   3      136.10      157.37      7.68 o 
   1   8   3     1539.04     1549.25     12.41 o 
   2   8   3      359.25      388.51      4.74 o 
   3   8   3     1245.64     1232.50     11.15 o 
   4   8   3       92.61      110.35      6.79 o 
   5   8   3     1106.19     1088.70     15.33 o 
   6   8   3      295.14      278.80      7.19 o 
   7   8   3       32.97       27.48      3.33 o 
   8   8   3       23.02       22.38      3.52 o 
   9   8   3        6.86        9.46      3.24 o 
   0   9   3      941.32     1005.56     13.14 o 
   1   9   3      302.93      317.67      7.25 o 
   2   9   3      723.82      729.57      7.89 o 
   3   9   3      247.09      265.57      4.17 o 
   4   9   3      796.80      779.71     11.87 o 
   5   9   3       29.03       26.57      2.65 o 
   6   9   3      229.18      244.68      6.82 o 
   7   9   3      110.12      115.76      5.92 o 
   8   9   3       27.47       20.28      3.33 o 
   9   9   3       82.74       80.29      5.81 o 
   1  10   3        6.49        5.72      1.02 o 
   2  10   3       38.14       34.84      1.67 o 
   3  10   3      595.54      577.45      8.03 o 
   4  10   3       21.94       24.67      3.01 o 
   5  10   3      313.65      313.49      7.43 o 
   6  10   3       43.13       45.54      5.26 o 
   7  10   3       13.27       18.75      3.12 o 
   8  10   3       77.02       78.67      5.46 o 
   9  10   3       12.13        9.09      3.22 o 
   0  11   3      147.77      132.14      5.02 o 
   1  11   3      180.54      192.68      4.82 o 
   2  11   3      131.52      116.02      3.33 o 
   3  11   3      823.85      802.34     10.27 o 
   4  11   3      331.03      318.49      8.07 o 
   5  11   3      678.77      698.50     13.44 o 
   6  11   3        5.23        2.22      2.03 o 
   7  11   3       62.85       48.40      4.32 o 
   8  11   3       38.85       37.98      6.18 o 
   9  11   3      119.92      128.17      7.27 o 
   1  12   3      143.11      137.23      4.23 o 
   2  12   3      168.92      171.76      5.84 o 
   3  12   3      817.43      843.69     10.94 o 
   4  12   3      624.77      638.12     12.28 o 
   5  12   3       82.82       91.01      4.90 o 
   6  12   3      433.81      459.03     19.32 o 
   7  12   3       67.58       63.74      5.54 o 
   8  12   3       60.74       53.26      5.01 o 
   0  13   3      929.22      920.00     17.38 o 
   1  13   3      691.00      677.96     10.79 o 
   2  13   3      333.78      335.02      7.09 o 
   3  13   3      733.61      731.98     10.19 o 
   4  13   3      471.33      488.03     11.13 o 
   5  13   3       62.92       61.20      4.47 o 
   6  13   3      194.63      194.53      9.89 o 
   7  13   3      107.51      111.60      6.17 o 
   8  13   3       13.01        7.33      3.00 o 
   1  14   3      476.24      446.78      9.55 o 
   2  14   3      105.64      109.08      4.23 o 
   3  14   3      405.74      383.62      8.18 o 
   4  14   3      150.43      127.65      5.61 o 
   5  14   3      157.79      146.53      6.31 o 
   6  14   3       18.23       18.19      5.76 o 
   7  14   3      192.68      183.26     14.18 o 
   8  14   3       40.59       45.92      4.86 o 
   0  15   3      377.87      364.03     10.32 o 
   1  15   3      310.87      293.49      6.96 o 
   2  15   3      396.37      398.57     15.58 o 
   3  15   3      229.52      231.42      6.42 o 
   4  15   3      205.59      208.42      7.10 o 
   5  15   3        6.02        3.68      2.16 o 
   6  15   3       44.43       48.04      4.43 o 
   7  15   3       23.35       25.42      6.18 o 
   1  16   3      254.21      267.62      6.82 o 
   2  16   3      140.66      142.62      5.13 o 
   3  16   3      153.13      147.11      5.38 o 
   4  16   3       97.80       96.05      9.15 o 
   5  16   3       70.04       66.35      4.74 o 
   6  16   3      104.50      101.41      7.05 o 
   7  16   3       17.27       23.62      3.88 o 
   0  17   3      181.92      196.33      8.67 o 
   1  17   3      261.38      253.91      6.85 o 
   2  17   3      303.51      310.27      7.66 o 
   3  17   3       70.07       65.94      3.95 o 
   4  17   3       59.74       59.16      4.37 o 
   5  17   3       88.10      102.14      5.78 o 
   6  17   3       60.22       58.53      7.65 o 
   7  17   3       89.16       94.18      6.29 o 
   1  18   3        1.35        1.02      1.73 o 
   2  18   3       26.10       27.49      3.80 o 
   3  18   3        2.15        5.33      2.27 o 
   4  18   3        5.28        3.23      3.32 o 
   5  18   3        3.93        1.91      2.93 o 
   6  18   3       93.14       92.42      6.10 o 
   0  19   3       87.66       88.97      7.90 o 
   1  19   3        4.21        2.52      2.10 o 
   2  19   3      371.22      350.96     12.16 o 
   3  19   3       50.35       57.29      4.43 o 
   4  19   3       51.07       50.93      4.90 o 
   5  19   3       52.19       49.06      5.10 o 
   6  19   3        6.39        7.71      3.08 o 
   1  20   3      209.88      229.64     10.13 o 
   2  20   3       73.09       70.74      6.04 o 
   3  20   3      229.51      241.44     13.10 o 
   4  20   3       66.31       57.90      4.85 o 
   5  20   3        3.72        5.85      2.84 o 
   0  21   3      142.49      153.42      7.89 o 
   1  21   3        3.45        3.37      2.54 o 
   2  21   3      215.52      235.44     18.72 o 
   3  21   3        7.93       11.42      2.88 o 
   4  21   3       41.38       39.44      4.36 o 
   1  22   3      164.90      178.62      9.19 o 
   2  22   3        7.65        6.18      3.50 o 
   3  22   3       40.87       42.53      8.99 o 
   0  23   3       19.60       22.64     10.46 o 
   1  23   3       50.74       67.68      6.46 o 
   0   0   4     2320.35     2174.96     33.86 o 
   2   0   4      318.82      303.65     12.15 o 
   4   0   4      877.61      943.64     13.39 o 
   6   0   4     1291.27     1280.94     24.55 o 
   8   0   4      128.05      149.08      8.44 o 
  10   0   4       14.19       17.93      5.98 o 
   1   1   4      713.31      686.44      8.19 o 
   2   1   4      139.23      150.75      4.20 o 
   3   1   4      585.39      584.35      5.84 o 
   4   1   4      513.83      550.90      6.43 o 
   5   1   4      657.54      646.59     10.25 o 
   6   1   4     1051.16     1024.85     14.83 o 
   7   1   4      268.25      263.26      7.15 o 
   8   1   4      330.65      316.33      8.42 o 
   9   1   4      123.98      105.76      6.97 o 
  10   1   4       81.96       88.25      6.83 o 
   0   2   4     4003.52     3781.89     79.88 o 
   1   2   4      641.84      721.55      9.40 o 
   2   2   4      261.34      226.38      5.23 o 
   3   2   4       13.39       17.78      1.48 o 
   4   2   4      409.06      449.35      6.35 o 
   5   2   4      465.66      445.97      8.17 o 
   6   2   4      112.28      113.65      5.49 o 
   7   2   4      252.18      256.40      7.08 o 
   8   2   4       37.00       38.25      3.55 o 
   9   2   4      332.77      358.03     10.55 o 
  10   2   4       28.09       29.94      4.70 o 
   1   3   4      286.73      308.16      5.58 o 
   2   3   4     1512.41     1555.36     18.86 o 
   3   3   4      926.13     1021.46     10.46 o 
   4   3   4       44.57       47.95      3.26 o 
   5   3   4      459.14      493.57     12.71 o 
   6   3   4      161.31      172.68      6.64 o 
   7   3   4      322.91      340.90      8.22 o 
   8   3   4      456.61      445.65     12.06 o 
   9   3   4        0.02       -0.15      2.76 o 
  10   3   4      238.09      259.24     14.04 o 
   0   4   4       86.53       77.19      3.30 o 
   1   4   4      144.04      154.79      6.95 o 
   2   4   4      242.76      230.33      5.37 o 
   3   4   4      813.66      849.50      9.16 o 
   4   4   4     1007.81     1032.33     13.42 o 
   5   4   4      233.92      226.11      5.68 o 
   6   4   4      475.72      494.95     13.11 o 
   7   4   4      516.79      484.90     10.03 o 
   8   4   4       75.40       79.08      8.17 o 
   9   4   4      133.04      144.06      7.01 o 
   1   5   4      186.97      222.01      4.51 o 
   2   5   4      334.43      313.88      6.51 o 
   3   5   4      201.02      194.62      3.51 o 
   4   5   4       40.92       37.86      2.28 o 
   5   5   4      633.99      648.27     10.56 o 
   6   5   4      467.09      474.69      9.32 o 
   7   5   4      194.18      190.57      6.25 o 
   8   5   4      198.25      178.08      7.19 o 
   9   5   4       14.49        8.62      2.99 o 
   0   6   4     4443.10     4235.14     86.65 o 
   1   6   4     2094.99     2334.07     26.53 o 
   2   6   4     1041.43     1009.21      8.80 o 
   3   6   4      159.90      158.54      2.77 o 
   4   6   4      459.93      451.81     10.80 o 
   5   6   4        5.01        5.63      1.64 o 
   6   6   4      392.10      399.33     13.50 o 
   7   6   4      156.85      155.35      5.71 o 
   8   6   4      148.62      158.85      6.88 o 
   9   6   4       37.60       34.34      4.16 o 
   1   7   4     1006.54     1059.37     16.19 o 
   2   7   4      219.16      227.22      3.37 o 
   3   7   4     1444.97     1365.35     12.07 o 
   4   7   4      476.63      488.28      8.45 o 
   5   7   4      183.57      170.60      5.08 o 
   6   7   4       28.70       24.76      2.62 o 
   7   7   4      249.35      236.01      7.06 o 
   8   7   4      156.87      152.28     10.26 o 
   9   7   4       17.86       16.94      3.46 o 
   0   8   4     1866.94     1738.80     41.23 o 
   1   8   4      105.86      108.00      3.08 o 
   2   8   4      331.40      328.78      4.39 o 
   3   8   4       52.11       56.56      2.19 o 
   4   8   4      167.09      171.35      4.86 o 
   5   8   4       78.71       69.94      4.66 o 
   6   8   4       10.04        5.89      2.10 o 
   7   8   4      193.79      186.05      6.38 o 
   8   8   4       26.42       20.99      3.29 o 
   9   8   4       71.91       75.14      5.47 o 
   1   9   4      284.86      278.22      3.86 o 
   2   9   4       83.81       88.00      2.27 o 
   3   9   4      168.94      177.18      3.76 o 
   4   9   4      389.98      362.95      7.36 o 
   5   9   4      272.48      256.31      6.56 o 
   6   9   4        1.68        3.59      1.71 o 
   7   9   4        3.23        1.85      2.10 o 
   8   9   4       91.61       82.52      5.34 o 
   9   9   4        4.26       -0.35      3.11 o 
   0  10   4      380.70      378.62     10.15 o 
   1  10   4      289.52      298.45      4.31 o 
   2  10   4        4.00        3.44      1.05 o 
   3  10   4     1283.73     1289.64     13.39 o 
   4  10   4     1200.59     1259.06     16.56 o 
   5  10   4      341.47      300.35      7.24 o 
   6  10   4      358.72      341.60      8.18 o 
   7  10   4      386.30      364.53     20.47 o 
   8  10   4        6.52        1.51      2.39 o 
   9  10   4       95.18      101.36      6.40 o 
   1  11   4      179.41      188.12      3.34 o 
   2  11   4       68.88       75.48      2.78 o 
   3  11   4      289.97      277.44      6.88 o 
   4  11   4       35.93       31.14      3.41 o 
   5  11   4      128.58      128.98      4.93 o 
   6  11   4      200.74      203.69      6.46 o 
   7  11   4      123.39      112.24     10.21 o 
   8  11   4       15.21       17.48      4.33 o 
   0  12   4      276.22      275.85      7.52 o 
   1  12   4       69.31       72.75      2.75 o 
   2  12   4      893.49      849.25     10.78 o 
   3  12   4       54.98       54.83      3.11 o 
   4  12   4      611.26      592.02     11.62 o 
   5  12   4       35.11       33.81      3.30 o 
   6  12   4       21.52       19.77      2.99 o 
   7  12   4       25.89       22.86      3.39 o 
   8  12   4       18.52       18.43      3.92 o 
   1  13   4      578.35      573.82      8.32 o 
   2  13   4       91.67       91.12      3.31 o 
   3  13   4     1024.78      976.71     14.22 o 
   4  13   4      168.63      168.87      5.94 o 
   5  13   4      248.18      243.78      7.64 o 
   6  13   4       66.66       55.00      4.89 o 
   7  13   4       38.71       36.25      5.49 o 
   8  13   4       87.52       99.73      6.10 o 
   0  14   4      461.17      454.97     18.53 o 
   1  14   4      144.73      144.76      4.08 o 
   2  14   4      273.40      281.87      6.97 o 
   3  14   4       53.40       56.37      4.86 o 
   4  14   4      101.55      112.90      7.17 o 
   5  14   4       65.78       61.49      4.28 o 
   6  14   4       19.02       15.01      2.93 o 
   7  14   4      203.24      228.39      8.45 o 
   1  15   4      183.62      162.09      4.44 o 
   2  15   4      430.39      436.07      7.66 o 
   3  15   4       31.01       39.12      4.74 o 
   4  15   4      141.04      137.90      5.80 o 
   5  15   4       70.41       64.24      4.41 o 
   6  15   4      155.63      171.18      7.05 o 
   7  15   4        6.90        4.14      2.59 o 
   0  16   4       52.31       71.91      8.37 o 
   1  16   4      811.49      755.32     12.56 o 
   2  16   4       24.66       22.15      2.23 o 
   3  16   4       72.03       74.19      3.94 o 
   4  16   4       25.66       23.52      2.99 o 
   5  16   4       80.39       79.19      5.61 o 
   6  16   4       11.77       12.50      3.07 o 
   7  16   4       33.17       41.88      4.49 o 
   1  17   4      293.86      275.79      7.28 o 
   2  17   4       65.48       62.83      3.64 o 
   3  17   4      231.30      226.72      7.13 o 
   4  17   4       34.68       32.42      4.75 o 
   5  17   4       41.34       40.74      4.07 o 
   6  17   4       36.11       34.04      4.02 o 
   0  18   4      390.62      375.26     16.04 o 
   1  18   4        8.94        8.68      2.30 o 
   2  18   4      364.55      377.85      9.09 o 
   3  18   4       56.40       56.76      5.00 o 
   4  18   4      246.69      257.92      8.32 o 
   5  18   4        1.17       -1.06      2.24 o 
   6  18   4       59.00       54.32      4.82 o 
   1  19   4      334.01      339.88      9.80 o 
   2  19   4        0.42        1.95      1.93 o 
   3  19   4      107.28      111.61      5.62 o 
   4  19   4       48.12       43.80      4.18 o 
   5  19   4      122.08      126.29      6.47 o 
   0  20   4        7.46       15.46      4.78 o 
   1  20   4        5.64        7.92      2.47 o 
   2  20   4       20.02       16.50      2.96 o 
   3  20   4        2.23        0.92      2.85 o 
   4  20   4        9.20        8.60      2.81 o 
   1  21   4        0.47       -0.52      2.56 o 
   2  21   4       38.37       38.05      3.92 o 
   3  21   4        0.13        2.63      2.42 o 
   4  21   4       84.51       83.16      5.55 o 
   0  22   4       95.45      113.74     12.55 o 
   1  22   4        8.69        9.49      3.44 o 
   2  22   4       40.45       34.88      4.56 o 
   2   0   5      458.79      496.18     12.24 o 
   4   0   5      691.53      746.79     10.25 o 
   6   0   5     2584.00     2542.72     40.57 o 
   8   0   5      728.46      662.21     17.54 o 
   0   1   5      331.80      280.54      6.16 o 
   1   1   5       99.11       96.12      3.05 o 
   2   1   5       36.87       58.25      2.71 o 
   3   1   5      288.19      289.46     10.70 o 
   4   1   5       42.11       39.21      1.75 o 
   5   1   5       76.90       79.12      3.14 o 
   6   1   5       71.69       62.09      3.44 o 
   7   1   5      776.62      741.96     12.53 o 
   8   1   5      163.43      156.30      8.94 o 
   9   1   5      150.18      168.20      7.03 o 
   1   2   5     1924.45     1991.24     27.65 o 
   2   2   5      104.75      101.03      3.41 o 
   3   2   5     1026.61      982.89     16.08 o 
   4   2   5      312.24      324.48      3.99 o 
   5   2   5      136.53      137.23      4.05 o 
   6   2   5      601.89      566.64     10.00 o 
   7   2   5      327.24      312.67      7.71 o 
   8   2   5      158.26      165.82      6.13 o 
   9   2   5       11.13       14.68      3.12 o 
   0   3   5     1374.74     1551.45     19.05 o 
   1   3   5      346.40      389.07      6.12 o 
   2   3   5     1026.00     1039.90     14.74 o 
   3   3   5      277.06      283.45      7.15 o 
   4   3   5      431.03      408.45      7.14 o 
   5   3   5       67.95       63.29      2.99 o 
   6   3   5      297.86      303.77      8.11 o 
   7   3   5       69.75       71.34      3.94 o 
   8   3   5      206.49      208.71      6.76 o 
   9   3   5        5.38        4.92      3.21 o 
   1   4   5     1608.68     1562.55     18.08 o 
   2   4   5      693.26      724.36     11.63 o 
   3   4   5     1337.36     1334.88     31.82 o 
   4   4   5       28.81       26.74      1.25 o 
   5   4   5      563.21      562.76      9.13 o 
   6   4   5      582.28      583.44     10.19 o 
   7   4   5       92.36       91.13      4.33 o 
   8   4   5      133.93      126.53      5.45 o 
   9   4   5       77.83       69.85      5.01 o 
   0   5   5       95.80       95.70      5.55 o 
   1   5   5      494.64      519.78      7.95 o 
   2   5   5      452.87      463.33      8.92 o 
   3   5   5       52.37       51.00      4.23 o 
   4   5   5        3.52        2.76      0.86 o 
   5   5   5       65.83       68.23      5.81 o 
   6   5   5      188.43      188.97      6.30 o 
   7   5   5      186.52      193.65      6.14 o 
   8   5   5       81.54       66.65      4.20 o 
   9   5   5      111.64      122.89      6.26 o 
   1   6   5     1463.73     1460.47     16.30 o 
   2   6   5       95.30      104.21      3.32 o 
   3   6   5       19.40       20.42      2.15 o 
   4   6   5      277.37      272.30      6.64 o 
   5   6   5        9.49        9.26      1.68 o 
   6   6   5      484.53      450.70      8.92 o 
   7   6   5       10.42        4.50      2.02 o 
   8   6   5       36.18       41.22      3.83 o 
   9   6   5       19.41       25.59      3.62 o 
   0   7   5       88.83       97.01      7.77 o 
   1   7   5       32.88       34.88      2.78 o 
   2   7   5      463.73      486.21      7.41 o 
   3   7   5       26.27       22.83      2.48 o 
   4   7   5     1081.70     1067.08     13.69 o 
   5   7   5      401.07      388.71      7.61 o 
   6   7   5      245.68      228.01      6.13 o 
   7   7   5       45.74       52.80      3.58 o 
   8   7   5        1.39        1.00      3.62 o 
   9   7   5      129.68      143.31      6.85 o 
   1   8   5      692.49      685.02     11.78 o 
   2   8   5       20.59       24.44      2.55 o 
   3   8   5      704.92      676.68      7.76 o 
   4   8   5      377.00      353.31      6.74 o 
   5   8   5      773.18      778.01     11.93 o 
   6   8   5       62.91       63.26      3.58 o 
   7   8   5       62.85       52.61      3.65 o 
   8   8   5       40.53       38.21      3.78 o 
   9   8   5       25.23       22.36      3.68 o 
   0   9   5     1946.47     1917.68     46.81 o 
   1   9   5       81.59       82.14      4.65 o 
   2   9   5      877.58      853.49     13.75 o 
   3   9   5      350.44      330.38      6.07 o 
   4   9   5      601.61      559.25      9.08 o 
   5   9   5      210.37      204.50      5.60 o 
   6   9   5      556.22      554.37     10.42 o 
   7   9   5      114.48      123.72      5.22 o 
   8   9   5        5.65        7.24      2.55 o 
   1  10   5      759.94      730.40     14.29 o 
   2  10   5      844.25      778.02     11.14 o 
   3  10   5      248.81      229.14      4.73 o 
   4  10   5      151.67      145.09      4.42 o 
   5  10   5      107.35       99.03      4.09 o 
   6  10   5      141.77      115.66      7.02 o 
   7  10   5       56.49       54.69      3.84 o 
   8  10   5       10.58       15.07      3.07 o 
   0  11   5     1075.46     1118.49     32.27 o 
   1  11   5      489.30      474.03     11.27 o 
   2  11   5      140.42      137.62      4.12 o 
   3  11   5       33.25       31.46      2.21 o 
   4  11   5       21.12       23.11      2.23 o 
   5  11   5      188.93      185.24      7.93 o 
   6  11   5       54.45       54.46      3.60 o 
   7  11   5      106.01      107.22      7.26 o 
   8  11   5       76.38       80.30      5.24 o 
   1  12   5      504.65      491.18     11.76 o 
   2  12   5      132.12      121.26      3.24 o 
   3  12   5       91.99       87.71      3.48 o 
   4  12   5      172.53      175.80      6.78 o 
   5  12   5      120.72      112.39      6.87 o 
   6  12   5      229.08      237.80     17.77 o 
   7  12   5       11.03       10.56      2.75 o 
   8  12   5      226.35      244.97     15.88 o 
   0  13   5       31.08       28.09      5.98 o 
   1  13   5       88.89       84.30      5.21 o 
   2  13   5      302.23      303.43      5.48 o 
   3  13   5      106.96      100.42      3.76 o 
   4  13   5        0.87        3.37      2.73 o 
   5  13   5      115.75      119.66      5.12 o 
   6  13   5       19.35       16.33      2.78 o 
   7  13   5      121.45      117.69      5.90 o 
   1  14   5      840.80      779.97     11.86 o 
   2  14   5      264.95      275.95      5.39 o 
   3  14   5      222.27      228.25      8.41 o 
   4  14   5      108.99      114.04      4.76 o 
   5  14   5       27.53       33.15      3.17 o 
   6  14   5       18.89       20.83      3.01 o 
   7  14   5       60.21       54.94      4.46 o 
   0  15   5      392.63      382.86     18.33 o 
   1  15   5        7.70        7.20      1.86 o 
   2  15   5       43.40       48.15      2.80 o 
   3  15   5      184.89      196.54      6.04 o 
   4  15   5      163.97      165.71      5.91 o 
   5  15   5       89.52       90.30      4.88 o 
   6  15   5        2.63        2.79      2.29 o 
   7  15   5       16.17       14.37      3.20 o 
   1  16   5      553.90      552.41     10.11 o 
   2  16   5      139.46      137.34      4.58 o 
   3  16   5      438.39      442.14     11.81 o 
   4  16   5       55.19       54.96      4.84 o 
   5  16   5      184.49      195.32      6.94 o 
   6  16   5       65.68       70.09      5.41 o 
   0  17   5       46.87       46.44      4.33 o 
   1  17   5       61.18       60.50      3.64 o 
   2  17   5       42.36       43.26      3.19 o 
   3  17   5      212.32      196.62      5.88 o 
   4  17   5      123.55      126.45      5.49 o 
   5  17   5      101.90      105.68     12.00 o 
   6  17   5       41.98       50.42      4.39 o 
   1  18   5       43.33       40.55      5.27 o 
   2  18   5       31.08       37.41      4.86 o 
   3  18   5        3.28        3.99      1.98 o 
   4  18   5      151.28      153.05      6.24 o 
   5  18   5       22.90       27.23      3.43 o 
   0  19   5      121.97      130.77      7.25 o 
   1  19   5       13.00       21.25      6.60 o 
   2  19   5      115.59      119.67      4.73 o 
   3  19   5      135.05      151.98      5.59 o 
   4  19   5       32.04       27.96      3.36 o 
   5  19   5       32.62       38.62      3.84 o 
   1  20   5      303.22      341.65     22.78 o 
   2  20   5       15.55       17.59      3.28 o 
   3  20   5       94.78      104.78      5.27 o 
   4  20   5        2.92        1.51      2.29 o 
   0  21   5      224.81      238.02     10.52 o 
   1  21   5       33.50       36.42      6.75 o 
   2  21   5      130.82      144.80      6.05 o 
   3  21   5       14.33       17.73      3.04 o 
   1  22   5      113.94      110.86     14.34 o 
   0   0   6     3495.69     3761.80     57.24 o 
   2   0   6      566.24      541.58     11.46 o 
   4   0   6      417.28      400.79     20.12 o 
   6   0   6      293.93      315.36     20.82 o 
   8   0   6       47.34       30.36      4.24 o 
   1   1   6     1766.21     1687.64     16.08 o 
   2   1   6       32.36       31.32      2.38 o 
   3   1   6      249.29      270.46      7.93 o 
   4   1   6      291.67      282.38     11.97 o 
   5   1   6      220.51      223.60     11.20 o 
   6   1   6       74.29       66.79      3.25 o 
   7   1   6       26.67       37.44      5.18 o 
   8   1   6      282.03      255.33      6.94 o 
   9   1   6       46.94       52.98      4.20 o 
   0   2   6      886.33      882.20     13.39 o 
   1   2   6      319.97      317.80      5.42 o 
   2   2   6      196.15      179.49      4.95 o 
   3   2   6       93.03      107.33      5.00 o 
   4   2   6       45.67       30.35      8.96 o 
   5   2   6      383.72      352.60     14.08 o 
   6   2   6       41.16       43.50      2.55 o 
   7   2   6      254.70      233.24      6.12 o 
   8   2   6      290.42      270.17      7.18 o 
   9   2   6      170.73      187.73      7.07 o 
   1   3   6     1048.00     1068.85     12.59 o 
   2   3   6      234.12      228.30      9.14 o 
   3   3   6       27.76       56.05      6.92 o 
   4   3   6      834.33      782.78     22.31 o 
   5   3   6      286.01      259.46     13.05 o 
   6   3   6     1054.40     1069.23     16.66 o 
   7   3   6      233.85      234.54      6.53 o 
   8   3   6      431.19      405.17     13.20 o 
   9   3   6        5.17       10.21      2.60 o 
   0   4   6      179.64      165.66      5.14 o 
   1   4   6      370.09      416.57      6.90 o 
   2   4   6      188.93      190.33      5.85 o 
   3   4   6      204.32      202.69      6.01 o 
   4   4   6       47.84       51.64      5.98 o 
   5   4   6       18.29       10.02      4.08 o 
   6   4   6      267.28      246.03      5.61 o 
   7   4   6      107.46      108.66      4.34 o 
   8   4   6       34.45       28.28      2.93 o 
   9   4   6      108.18      113.62     11.29 o 
   1   5   6     1444.14     1409.34     15.35 o 
   2   5   6       74.60       61.31      4.32 o 
   3   5   6      778.01      751.14     12.63 o 
   4   5   6      581.61      553.27     17.47 o 
   5   5   6      213.94      206.38     11.12 o 
   6   5   6      188.99      178.75      5.40 o 
   7   5   6       31.88       25.96      2.56 o 
   8   5   6       37.27       36.29      3.14 o 
   9   5   6        6.32        6.66      2.53 o 
   0   6   6      532.84      523.01     11.95 o 
   1   6   6      222.17      211.98      5.16 o 
   2   6   6      768.24      763.69     11.04 o 
   3   6   6      302.24      302.01      9.57 o 
   4   6   6      951.58      939.01     23.87 o 
   5   6   6       19.69       24.59      1.61 o 
   6   6   6      299.95      278.73      6.16 o 
   7   6   6       37.36       33.61      2.80 o 
   8   6   6       37.21       34.95      3.24 o 
   9   6   6       12.31        8.84      2.62 o 
   1   7   6      281.67      284.34      7.48 o 
   2   7   6      589.47      593.47     11.31 o 
   3   7   6      812.61      775.97     21.53 o 
   4   7   6       64.03       49.55      6.13 o 
   5   7   6      111.94      103.45      3.13 o 
   6   7   6       34.06       24.09      2.16 o 
   7   7   6       26.35       20.15      4.38 o 
   8   7   6        6.41        6.78      2.23 o 
   0   8   6      146.06      152.59     10.76 o 
   1   8   6      743.70      751.72     13.26 o 
   2   8   6      322.91      318.49      8.10 o 
   3   8   6      500.31      499.83     13.19 o 
   4   8   6      102.78       97.19      7.89 o 
   5   8   6      176.21      167.36      4.14 o 
   6   8   6       14.77       10.26      1.80 o 
   7   8   6      160.96      157.93      5.30 o 
   8   8   6      108.81      113.04      9.98 o 
   1   9   6      454.06      465.59     11.45 o 
   2   9   6      145.91      139.97      5.65 o 
   3   9   6       73.78       70.52      5.48 o 
   4   9   6       27.92       27.78      5.14 o 
   5   9   6       87.64       79.04      3.03 o 
   6   9   6      287.23      290.37      6.62 o 
   7   9   6       29.80       35.21      5.29 o 
   8   9   6      109.17      118.58      6.93 o 
   0  10   6     1209.83     1150.17     34.26 o 
   1  10   6       91.67       90.47      5.43 o 
   2  10   6      499.04      501.55     17.34 o 
   3  10   6      179.64      162.14      7.93 o 
   4  10   6      133.69      108.44      8.59 o 
   5  10   6       32.88       34.26      3.28 o 
   6  10   6       76.01       78.65      4.11 o 
   7  10   6      263.19      264.20      6.99 o 
   8  10   6        4.12        3.72      2.23 o 
   1  11   6      581.67      565.80     13.26 o 
   2  11   6      650.35      623.90     13.91 o 
   3  11   6      571.53      558.44     17.53 o 
   4  11   6       14.84       19.20      4.92 o 
   5  11   6      291.32      298.29      9.43 o 
   6  11   6       16.28       15.47      2.14 o 
   7  11   6       36.97       35.11      5.98 o 
   8  11   6       18.89       15.20      2.80 o 
   0  12   6      496.87      526.21     19.52 o 
   1  12   6      426.81      380.94     10.89 o 
   2  12   6       13.03       18.55      3.34 o 
   3  12   6        1.53        3.70      3.57 o 
   4  12   6      269.10      250.74      6.49 o 
   5  12   6        0.55       -0.17      1.67 o 
   6  12   6       86.47       87.24      4.34 o 
   7  12   6       11.15       10.40      2.48 o 
   1  13   6       51.80       50.32      5.24 o 
   2  13   6       33.44       37.11      7.87 o 
   3  13   6       59.20       59.75      9.56 o 
   4  13   6       90.89       87.88      5.04 o 
   5  13   6       63.67       62.19      7.90 o 
   6  13   6      137.90      154.78      5.56 o 
   7  13   6        4.73        6.09      2.25 o 
   0  14   6      280.20      243.69     11.23 o 
   1  14   6       59.70       64.71      5.22 o 
   2  14   6       69.13       61.06      8.86 o 
   3  14   6      343.20      348.99     20.32 o 
   4  14   6       31.32       39.49      3.67 o 
   5  14   6      108.39      103.13      4.28 o 
   6  14   6      204.22      224.48     12.53 o 
   7  14   6       21.89       22.04      2.99 o 
   1  15   6      214.95      210.40      8.58 o 
   2  15   6       64.39       57.37     13.65 o 
   3  15   6        2.38        6.92      4.15 o 
   4  15   6       97.26       97.54      4.97 o 
   5  15   6      213.75      214.21      6.19 o 
   6  15   6      116.78      116.04      9.27 o 
   0  16   6       73.24       84.41      7.54 o 
   1  16   6       59.89       66.37      6.11 o 
   2  16   6      172.21      163.83     14.34 o 
   3  16   6       13.58       14.42      5.88 o 
   4  16   6        5.49        3.55      1.62 o 
   5  16   6      110.68      119.35      4.85 o 
   6  16   6       17.25       13.93      2.54 o 
   1  17   6      325.84      319.65     14.21 o 
   2  17   6       32.30       30.93      6.06 o 
   3  17   6      138.65      156.01     11.04 o 
   4  17   6       16.53       11.49      1.98 o 
   5  17   6      150.13      158.83      5.59 o 
   0  18   6      163.49      165.18     10.55 o 
   1  18   6        8.90        8.80      4.78 o 
   2  18   6      146.90      152.69     10.83 o 
   3  18   6       15.35        8.23      4.74 o 
   4  18   6      129.01      139.88      4.83 o 
   5  18   6       28.56       21.50      3.43 o 
   1  19   6       85.04       83.52      8.72 o 
   2  19   6        1.86        0.48      6.67 o 
   3  19   6      213.31      235.15     24.00 o 
   4  19   6       27.08       31.51      2.87 o 
   0  20   6       62.55       56.33      8.27 o 
   1  20   6       88.91       96.21      9.39 o 
   2  20   6       19.31       19.68      6.41 o 
   3  20   6       17.09       17.22      6.17 o 
   1  21   6        2.09       -0.22      4.01 o 
   2   0   7      298.15      298.22      8.85 o 
   4   0   7       76.77       71.91      9.96 o 
   6   0   7      205.65      191.83     16.93 o 
   8   0   7       25.54       31.63      3.37 o 
   0   1   7      280.65      259.06      7.88 o 
   1   1   7      398.52      415.55      6.36 o 
   2   1   7      220.72      234.90      6.06 o 
   3   1   7      924.42      904.95     19.67 o 
   4   1   7       83.64       87.84      7.68 o 
   5   1   7      228.21      226.69     11.90 o 
   6   1   7        0.99       -3.15      3.15 o 
   7   1   7       24.04       17.14      5.30 o 
   8   1   7       97.11       91.58      3.55 o 
   9   1   7      163.74      177.73     11.23 o 
   1   2   7      325.54      296.30      5.68 o 
   2   2   7      105.10      106.28      4.31 o 
   3   2   7      152.25      136.98      9.33 o 
   4   2   7      676.40      653.10     19.85 o 
   5   2   7       40.68       47.23      6.57 o 
   6   2   7      201.69      203.07     27.79 o 
   7   2   7      118.66       91.00     20.02 o 
   8   2   7      330.06      316.23      6.46 o 
   9   2   7       28.18       25.10      3.98 o 
   0   3   7     2508.84     2553.40     30.46 o 
   1   3   7       20.56       21.76      2.15 o 
   2   3   7      697.61      677.26     11.15 o 
   3   3   7      548.16      524.71     12.31 o 
   4   3   7      627.37      578.87     18.82 o 
   5   3   7       37.21       29.89      5.56 o 
   6   3   7       39.24       33.48      8.96 o 
   7   3   7       14.13       13.71      6.27 o 
   8   3   7       21.28       22.75      2.11 o 
   1   4   7     1296.17     1252.42     14.77 o 
   2   4   7      154.12      144.02      4.79 o 
   3   4   7     1246.81     1209.45     18.71 o 
   4   4   7      772.59      711.16     21.05 o 
   5   4   7       60.69       59.52      7.04 o 
   6   4   7       15.22       17.36     10.66 o 
   7   4   7      112.49      111.40     10.00 o 
   8   4   7       70.84       74.35      5.79 o 
   0   5   7      728.07      690.85     14.99 o 
   1   5   7       22.81       22.57      2.21 o 
   2   5   7      250.43      248.84      6.18 o 
   3   5   7       34.95       27.54      3.11 o 
   4   5   7      151.44      140.81      9.57 o 
   5   5   7      522.26      514.22     29.38 o 
   6   5   7       12.38       14.78      7.47 o 
   7   5   7      123.16      129.77     12.45 o 
   8   5   7       27.22       23.25      2.14 o 
   1   6   7      153.63      160.51      6.06 o 
   2   6   7      105.94      106.50      5.17 o 
   3   6   7      227.63      227.37      9.07 o 
   4   6   7      111.08      115.88     15.04 o 
   5   6   7      155.86      158.03     10.63 o 
   6   6   7      188.28      193.29     12.18 o 
   7   6   7      134.63      131.66     10.92 o 
   8   6   7       57.33       57.70      9.33 o 
   0   7   7      347.42      366.32     10.53 o 
   1   7   7       22.21       22.65      3.01 o 
   2   7   7      347.45      351.41     11.33 o 
   3   7   7      544.70      569.50     14.82 o 
   4   7   7      612.98      589.75     19.44 o 
   5   7   7      190.78      167.59     12.15 o 
   6   7   7      106.66      120.13     14.94 o 
   7   7   7      152.98      151.98     11.53 o 
   8   7   7       84.93       81.43      4.82 o 
   1   8   7      348.28      339.83     10.58 o 
   2   8   7      182.52      166.10      6.38 o 
   3   8   7        7.01        3.89      2.99 o 
   4   8   7       35.58       32.23     10.96 o 
   5   8   7      115.88      110.98     12.85 o 
   6   8   7       72.13       90.85     13.74 o 
   7   8   7       32.89       28.94      6.62 o 
   8   8   7       52.21       45.56      4.02 o 
   0   9   7     2418.42     2268.70     41.46 o 
   1   9   7      193.16      177.30      6.70 o 
   2   9   7      314.00      284.13      8.27 o 
   3   9   7       54.34       56.24      5.47 o 
   4   9   7      270.24      276.72     24.20 o 
   5   9   7        8.69        8.17      4.28 o 
   6   9   7      132.96      141.26     10.98 o 
   7   9   7        6.71        9.08      6.87 o 
   8   9   7        8.80        8.21      3.88 o 
   1  10   7      534.09      496.75     12.83 o 
   2  10   7      307.79      309.87      9.92 o 
   3  10   7      292.14      278.42     10.65 o 
   4  10   7       76.94       63.39      7.39 o 
   5  10   7      312.75      312.94     14.86 o 
   6  10   7       44.17       41.75      7.18 o 
   7  10   7       21.28       16.12      6.04 o 
   0  11   7      344.09      315.83     12.72 o 
   1  11   7      700.49      681.48     15.57 o 
   2  11   7       96.24      112.82     16.33 o 
   3  11   7       11.86       14.49      3.88 o 
   4  11   7       63.32       60.38      6.09 o 
   5  11   7       66.31       60.85      7.74 o 
   6  11   7       36.21       34.72      6.72 o 
   7  11   7      143.12      141.82     11.75 o 
   1  12   7      464.03      414.24     12.05 o 
   2  12   7      319.64      309.00     13.65 o 
   3  12   7       56.10       50.78      6.90 o 
   4  12   7       37.74       42.09      5.55 o 
   5  12   7       18.94       19.82      5.63 o 
   6  12   7       94.56      104.03     15.94 o 
   7  12   7        0.83        0.76      5.00 o 
   0  13   7      335.17      330.30     13.49 o 
   1  13   7      225.62      211.25      8.80 o 
   2  13   7       87.84       65.63      7.39 o 
   3  13   7      221.37      203.15     11.83 o 
   4  13   7       17.73       20.01      5.67 o 
   5  13   7       68.49       80.28     12.55 o 
   6  13   7       95.31      108.79     10.38 o 
   1  14   7       41.80       36.15      4.67 o 
   2  14   7        6.18        2.29      3.87 o 
   3  14   7       35.11       36.22      6.55 o 
   4  14   7       52.76       50.69     11.55 o 
   5  14   7      175.73      182.07     17.73 o 
   6  14   7        6.69        6.77      7.17 o 
   0  15   7      201.80      189.75     12.55 o 
   1  15   7       46.40       45.99      6.66 o 
   2  15   7      252.45      257.46     21.31 o 
   3  15   7      142.33      115.03     10.00 o 
   4  15   7      248.72      282.27     14.86 o 
   5  15   7       17.16       24.90      9.56 o 
   6  15   7        6.05        9.16      7.97 o 
   1  16   7      164.70      178.72     11.31 o 
   2  16   7        6.63        2.28      4.36 o 
   3  16   7      312.29      318.64     25.50 o 
   4  16   7       18.28       15.15      6.67 o 
   5  16   7       63.50       64.34     13.15 o 
   0  17   7       52.48       47.25     12.65 o 
   1  17   7       72.41       83.54      8.59 o 
   2  17   7       26.41       20.55      5.77 o 
   3  17   7       56.74       59.98      8.10 o 
   4  17   7       20.02       17.48      6.47 o 
   5  17   7       73.45       89.04     14.74 o 
   1  18   7        2.88        1.39      4.59 o 
   2  18   7        5.78        2.92      4.72 o 
   3  18   7       82.74       86.51     13.45 o 
   4  18   7       64.45       66.34      9.29 o 
   0  19   7       33.94       34.66     10.76 o 
   1  19   7       60.59       66.06      6.91 o 
   2  19   7       82.58       96.47     15.74 o 
   3  19   7        8.10       11.78      6.67 o 
   1  20   7      152.53      166.51     10.14 o 
   0   0   8      593.86      555.63     21.21 o 
   2   0   8      608.41      584.33     13.66 o 
   4   0   8      217.40      194.62     15.94 o 
   6   0   8       33.99       22.71      8.17 o 
   8   0   8        6.98       19.32      8.96 o 
   1   1   8      535.89      542.92      9.56 o 
   2   1   8      137.65      138.46      5.23 o 
   3   1   8      565.88      542.41     13.62 o 
   4   1   8       24.40       34.01      5.91 o 
   5   1   8        0.33        0.29      3.45 o 
   6   1   8       37.86       34.86      6.47 o 
   7   1   8       33.25       35.37      6.97 o 
   8   1   8       36.66       28.10      7.97 o 
   0   2   8      335.28      315.79     10.61 o 
   1   2   8      284.94      279.96      5.54 o 
   2   2   8      260.11      255.44      6.22 o 
   3   2   8      321.87      326.84     13.91 o 
   4   2   8      256.00      265.82     14.24 o 
   5   2   8      444.07      444.31     25.00 o 
   6   2   8        5.49        4.49      4.22 o 
   7   2   8      140.66      136.15     11.27 o 
   8   2   8       84.95       83.93     11.55 o 
   1   3   8      443.34      439.48      7.57 o 
   2   3   8      640.55      631.66     10.76 o 
   3   3   8       49.47       51.67      4.64 o 
   4   3   8      565.58      520.65     22.21 o 
   5   3   8        7.54        1.18      6.37 o 
   6   3   8      174.67      167.56     16.33 o 
   7   3   8       25.07       25.01      8.37 o 
   8   3   8      120.28      127.94     11.76 o 
   0   4   8     1152.07     1147.70     21.88 o 
   1   4   8       20.05       18.27      2.15 o 
   2   4   8      259.24      228.50      6.47 o 
   3   4   8      786.49      799.43     18.40 o 
   4   4   8      249.01      234.09     12.85 o 
   5   4   8      224.07      220.29     12.67 o 
   6   4   8        9.17        9.97      5.28 o 
   7   4   8      133.14      126.78     11.20 o 
   8   4   8       19.76       21.63      6.97 o 
   1   5   8      751.33      733.33     11.05 o 
   2   5   8      488.47      473.52     13.24 o 
   3   5   8      222.20      210.44      9.30 o 
   4   5   8       30.34       23.68      5.68 o 
   5   5   8      120.83      140.47     10.62 o 
   6   5   8       19.51        8.17      6.77 o 
   7   5   8       42.51       42.27      7.59 o 
   8   5   8       78.80       61.52      9.16 o 
   0   6   8      915.35      877.32     28.75 o 
   1   6   8       80.25       88.92      4.60 o 
   2   6   8     1023.48     1016.10     17.40 o 
   3   6   8       27.64       24.38      4.22 o 
   4   6   8       56.52       58.87      7.37 o 
   5   6   8      112.07       86.06     15.24 o 
   6   6   8       97.71      121.85     10.49 o 
   7   6   8       15.20       16.06      6.04 o 
   8   6   8       22.60       21.05      6.80 o 
   1   7   8      187.36      190.86      7.07 o 
   2   7   8      214.71      212.46     11.64 o 
   3   7   8        3.43       -1.90      3.45 o 
   4   7   8      185.66      182.86     11.68 o 
   5   7   8       57.27       58.91      7.67 o 
   6   7   8      131.27      113.22     10.19 o 
   7   7   8       71.68       63.73      8.78 o 
   0   8   8      122.26      115.67      6.86 o 
   1   8   8      103.47       96.89      5.42 o 
   2   8   8      188.87      186.33      7.15 o 
   3   8   8       57.05       62.83      5.90 o 
   4   8   8       40.76       35.95      6.32 o 
   5   8   8      104.89      105.31     10.06 o 
   6   8   8       41.98       45.92      7.51 o 
   7   8   8       56.58       57.35      8.59 o 
   1   9   8       66.80       52.52      4.49 o 
   2   9   8      160.30      135.37      7.97 o 
   3   9   8       98.00       90.44      7.19 o 
   4   9   8      289.82      267.59     13.80 o 
   5   9   8       71.63       72.54      8.52 o 
   6   9   8       77.09       70.25      8.86 o 
   7   9   8       72.71       72.63     10.76 o 
   0  10   8      115.26      117.30      8.70 o 
   1  10   8      267.92      274.22     11.94 o 
   2  10   8      477.90      451.21     13.94 o 
   3  10   8       84.05       76.40      6.67 o 
   4  10   8       67.12       66.83      8.03 o 
   5  10   8       97.88       90.96      9.44 o 
   6  10   8       18.93       11.14     10.26 o 
   7  10   8       40.96       52.46      9.06 o 
   1  11   8      167.12      157.86     10.59 o 
   2  11   8      209.55      227.42     26.29 o 
   3  11   8      534.85      549.44     19.65 o 
   4  11   8       16.79       12.65      5.70 o 
   5  11   8      265.97      289.32     15.41 o 
   6  11   8       14.34       20.46      6.26 o 
   0  12   8      382.83      386.57     15.22 o 
   1  12   8       11.90        4.92      6.73 o 
   2  12   8      138.53      153.97     11.35 o 
   3  12   8      144.63      133.47     10.55 o 
   4  12   8      274.56      319.39     12.72 o 
   5  12   8       12.11        9.73      5.44 o 
   6  12   8       57.21       42.93      7.93 o 
   1  13   8      110.91       98.48     15.94 o 
   2  13   8       66.08       81.58      8.59 o 
   3  13   8        3.14        3.36      4.78 o 
   4  13   8       65.96       72.87      8.80 o 
   5  13   8       36.09       37.56      7.39 o 
   6  13   8       30.82       17.79      7.67 o 
   0  14   8      131.88      119.86      9.55 o 
   1  14   8      131.26      126.08     10.56 o 
   2  14   8       31.08       31.95     12.95 o 
   3  14   8       56.38       68.53      8.34 o 
   4  14   8       97.54      113.47     13.15 o 
   5  14   8       52.18       55.97     12.35 o 
   1  15   8       47.46       46.09      8.17 o 
   2  15   8       54.55       51.28      9.06 o 
   3  15   8       39.90       55.91     15.54 o 
   4  15   8       40.51       39.10      7.53 o 
   5  15   8      161.28      167.13     18.53 o 
   0  16   8       93.56       99.62      9.27 o 
   1  16   8       32.10       24.28      5.10 o 
   2  16   8       22.77       14.07      5.56 o 
   3  16   8       13.78        8.55      5.39 o 
   4  16   8        3.56        1.31      4.86 o 
   1  17   8      159.28      162.19      9.72 o 
   2  17   8        8.52        2.88      4.82 o 
   3  17   8      154.56      171.78     12.73 o 
   4  17   8        7.37        2.03      5.42 o 
   0  18   8      142.05      109.76     15.54 o 
   1  18   8        5.18        2.68      4.12 o 
   2  18   8       23.23       21.11      6.58 o 
   3  18   8        5.46        6.04      5.59 o 
   1  19   8      118.54      127.64      9.40 o 
   2   0   9      171.35      161.24      6.53 o 
   4   0   9      374.12      358.16     22.51 o 
   6   0   9      132.70      137.05     16.14 o 
   0   1   9       95.20       93.88      5.26 o 
   1   1   9        6.21        8.20      1.88 o 
   2   1   9       96.93      105.11      4.57 o 
   3   1   9      167.71      164.68      7.87 o 
   4   1   9       18.29       17.21      5.19 o 
   5   1   9      248.21      242.78     13.65 o 
   6   1   9       15.64        8.34      4.98 o 
   7   1   9       85.15       84.61      9.93 o 
   1   2   9      934.59      931.36     11.58 o 
   2   2   9       21.05       19.34      3.09 o 
   3   2   9      159.45      145.76     10.35 o 
   4   2   9      310.58      321.70     31.87 o 
   5   2   9        9.04        2.66      9.16 o 
   6   2   9       72.98       73.17      9.08 o 
   7   2   9       11.71        8.58      5.42 o 
   0   3   9      346.62      306.98      8.89 o 
   1   3   9      392.51      401.76      7.72 o 
   2   3   9     1594.64     1585.13     19.00 o 
   3   3   9       19.39       19.85      5.33 o 
   4   3   9      210.91      222.95     14.94 o 
   5   3   9       80.78       71.18     10.66 o 
   6   3   9       36.30       28.16      6.54 o 
   7   3   9       12.03        9.66      5.46 o 
   1   4   9      329.16      336.76      7.11 o 
   2   4   9      397.73      389.69      8.22 o 
   3   4   9      260.32      265.17     10.84 o 
   4   4   9      125.85      128.10     19.02 o 
   5   4   9       73.33       72.92      8.73 o 
   6   4   9       43.66       33.12      7.00 o 
   7   4   9        8.46        7.18     16.83 o 
   0   5   9      141.16      149.47      7.77 o 
   1   5   9      174.90      174.24      5.85 o 
   2   5   9       98.02       90.34      5.61 o 
   3   5   9       99.70       86.43      6.93 o 
   4   5   9       91.66       96.86      9.16 o 
   5   5   9      194.34      211.03     13.17 o 
   6   5   9        7.83        5.27      6.57 o 
   7   5   9      136.92      154.29     12.72 o 
   1   6   9       38.55       37.38      4.25 o 
   2   6   9      270.97      254.77      9.40 o 
   3   6   9      135.96      152.76      8.81 o 
   4   6   9      136.18      132.82     14.64 o 
   5   6   9      103.12      107.42     10.06 o 
   6   6   9       88.35      106.96     11.75 o 
   7   6   9       18.99       13.70      6.05 o 
   0   7   9       20.18       19.26      4.90 o 
   1   7   9        6.94        3.40      2.30 o 
   2   7   9        1.28       -2.52      2.52 o 
   3   7   9       19.89       12.81      3.99 o 
   4   7   9      106.30       98.72      9.51 o 
   5   7   9        7.05        1.62      7.47 o 
   6   7   9        7.50        8.41     10.56 o 
   7   7   9       99.23       93.06     10.68 o 
   1   8   9      158.91      148.52      6.25 o 
   2   8   9      118.78      117.84      9.74 o 
   3   8   9      519.37      558.90     19.86 o 
   4   8   9       66.82       69.13      8.37 o 
   5   8   9        2.66        2.12      4.62 o 
   6   8   9       19.79       19.30      6.26 o 
   7   8   9        8.60       15.37      6.64 o 
   0   9   9      363.05      397.42     20.72 o 
   1   9   9       51.04       54.66      4.39 o 
   2   9   9       43.58       55.01      6.06 o 
   3   9   9       56.34       55.00      6.17 o 
   4   9   9      275.04      297.01     15.35 o 
   5   9   9       12.36       10.36      5.55 o 
   6   9   9       73.82       67.91      9.15 o 
   1  10   9      367.14      366.98     17.28 o 
   2  10   9      203.73      198.26     10.20 o 
   3  10   9      148.76      162.43     19.02 o 
   4  10   9      177.12      177.19     12.54 o 
   5  10   9      247.88      254.58     15.00 o 
   6  10   9       94.32       85.85     20.92 o 
   0  11   9       10.20       10.98      4.72 o 
   1  11   9       21.19       20.01      8.28 o 
   2  11   9      147.22      159.03     13.27 o 
   3  11   9      238.67      242.69     11.42 o 
   4  11   9        9.87        9.76      5.28 o 
   5  11   9       74.82       75.72     15.44 o 
   6  11   9       34.46       35.67      7.75 o 
   1  12   9        0.19        1.23      3.20 o 
   2  12   9        4.21        1.62      5.08 o 
   3  12   9        7.60       10.95      4.25 o 
   4  12   9       15.24        8.87      4.48 o 
   5  12   9       37.48       35.87      7.87 o 
   0  13   9      584.26      574.58     20.27 o 
   1  13   9       83.06       57.64      6.47 o 
   2  13   9      106.18      113.69     10.33 o 
   3  13   9       11.41        7.26      5.19 o 
   4  13   9       20.57       17.47      6.17 o 
   5  13   9       45.81       39.88      8.05 o 
   1  14   9      149.40      165.52      9.65 o 
   2  14   9        8.46        6.40      5.47 o 
   3  14   9       71.18       68.75      9.15 o 
   4  14   9       22.91       20.94      6.54 o 
   0  15   9      219.38      208.56     19.92 o 
   1  15   9       13.27        8.67      6.03 o 
   2  15   9       53.92       37.13      7.37 o 
   3  15   9        6.69        5.79      5.39 o 
   4  15   9       77.45       83.60     10.96 o 
   1  16   9       66.18       83.52      7.82 o 
   2  16   9        9.42       12.68      5.78 o 
   3  16   9       44.92       39.77      8.17 o 
   0  17   9       98.71       80.08     14.54 o 
   1  17   9       11.06        1.31      5.29 o 
   2  17   9       10.70       12.28      7.47 o 
   0   0  10      180.23      174.30     10.33 o 
   2   0  10      170.66      176.82      8.49 o 
   4   0  10      573.09      528.27     28.88 o 
   6   0  10       57.35       56.57     12.15 o 
   1   1  10      439.11      438.99      7.94 o 
   2   1  10       71.05       76.61      4.51 o 
   3   1  10      180.74      191.56      9.32 o 
   4   1  10       66.19       72.68     21.61 o 
   5   1  10       70.14       82.64      9.41 o 
   6   1  10      128.79      144.63     12.23 o 
   7   1  10       25.80       28.99      7.59 o 
   0   2  10      773.46      795.86     15.69 o 
   1   2  10      160.69      177.26      5.20 o 
   2   2  10      200.31      200.01      5.84 o 
   3   2  10        1.26        3.45      3.20 o 
   4   2  10       57.92       49.09      7.68 o 
   5   2  10       29.70       33.73      6.92 o 
   6   2  10       30.94       29.18      7.25 o 
   7   2  10       74.27       65.79     11.16 o 
   1   3  10      121.90      120.01      4.83 o 
   2   3  10      118.89      125.22      4.83 o 
   3   3  10      136.79      150.57     17.63 o 
   4   3  10      141.49      136.68     12.35 o 
   5   3  10       31.20       20.17      6.21 o 
   6   3  10       48.45       49.50      8.31 o 
   0   4  10     1265.40     1302.66     33.81 o 
   1   4  10       24.65       26.13      3.25 o 
   2   4  10       35.77       28.39      3.26 o 
   3   4  10       23.52       19.22      5.63 o 
   4   4  10       32.88       36.30      9.66 o 
   5   4  10      139.59      158.07     12.32 o 
   6   4  10       55.37       47.05     14.84 o 
   1   5  10      246.50      248.08      7.29 o 
   2   5  10      114.89      110.68      6.67 o 
   3   5  10      160.05      169.26     14.85 o 
   4   5  10       45.01       60.94      8.37 o 
   5   5  10      139.11      147.04     11.97 o 
   6   5  10       31.62       33.96      7.53 o 
   0   6  10      285.70      283.65     11.15 o 
   1   6  10       62.14       67.84      5.78 o 
   2   6  10       59.19       69.27      7.50 o 
   3   6  10      121.38      123.05     12.88 o 
   4   6  10       71.47       75.98     16.73 o 
   5   6  10       22.14        6.47      5.25 o 
   6   6  10       70.75       75.57      9.71 o 
   1   7  10      350.40      356.09     10.66 o 
   2   7  10       23.64       24.42      4.90 o 
   3   7  10       75.01       72.22     10.40 o 
   4   7  10       43.15       38.67     13.84 o 
   5   7  10       58.21       40.07      7.74 o 
   6   7  10       63.21       50.79      8.86 o 
   0   8  10      163.86      177.13      9.34 o 
   1   8  10       34.23       34.04      4.03 o 
   2   8  10      100.63      111.52      8.09 o 
   3   8  10      161.10      166.26      9.85 o 
   4   8  10        7.00       10.02      5.27 o 
   5   8  10       31.05       28.48      7.23 o 
   6   8  10        7.32        9.78      6.26 o 
   1   9  10       43.60       37.24      4.77 o 
   2   9  10       12.42        9.73      4.04 o 
   3   9  10       15.72       15.70      4.61 o 
   4   9  10      143.23      134.85     12.05 o 
   5   9  10       25.29       15.88      6.21 o 
   0  10  10      164.93      198.25     16.43 o 
   1  10  10       15.00       14.78      4.48 o 
   2  10  10       42.85       27.79      5.42 o 
   3  10  10        2.84        3.83      4.00 o 
   4  10  10      176.13      206.57     19.72 o 
   5  10  10      196.96      185.47     13.94 o 
   1  11  10       39.24       51.39      7.61 o 
   2  11  10        7.66        6.58      5.68 o 
   3  11  10      264.67      297.15     13.06 o 
   4  11  10       21.31       28.76      7.39 o 
   5  11  10      120.25      135.67     12.46 o 
   0  12  10       95.50      117.98     10.15 o 
   1  12  10        7.10        7.64      3.97 o 
   2  12  10      271.09      290.36     15.54 o 
   3  12  10       31.76       45.88      8.17 o 
   4  12  10      137.10      152.24     14.94 o 
   1  13  10      200.26      234.60     14.24 o 
   2  13  10       18.72       21.17      6.41 o 
   3  13  10      145.20      142.99     12.18 o 
   4  13  10       29.40       38.25     11.35 o 
   0  14  10       42.35       48.21     12.15 o 
   1  14  10       34.27       35.75      6.02 o 
   2  14  10        7.38       13.55      4.88 o 
   3  14  10       33.51       51.54     11.25 o 
   1  15  10       13.86        9.19      4.71 o 
   2  15  10       44.26       52.12      7.12 o 
   0  16  10       93.59       59.76     13.55 o 
   2   0  11      144.15      144.93      8.32 o 
   4   0  11       11.74        1.00      7.17 o 
   6   0  11        7.65        3.59      7.77 o 
   0   1  11        8.91        4.36      3.26 o 
   1   1  11       38.16       34.58      3.14 o 
   2   1  11       26.58       24.00      3.27 o 
   3   1  11       32.31       30.93      4.51 o 
   4   1  11       75.25       76.50      9.51 o 
   5   1  11      121.06      131.59     13.05 o 
   6   1  11       77.87       81.00     12.75 o 
   1   2  11      149.43      143.15      5.53 o 
   2   2  11      175.02      186.86      6.69 o 
   3   2  11      174.55      190.13     16.46 o 
   4   2  11       64.96       64.83      9.01 o 
   5   2  11      101.17      110.48     11.19 o 
   6   2  11       55.72       67.97     14.34 o 
   0   3  11      653.94      680.94     17.12 o 
   1   3  11       15.56       18.93      3.19 o 
   2   3  11      301.55      320.05      9.48 o 
   3   3  11       66.91       75.48      7.14 o 
   4   3  11      156.08      145.91     12.25 o 
   5   3  11       42.24       45.87      8.40 o 
   1   4  11      119.74      119.24      5.72 o 
   2   4  11       32.39       35.15      4.81 o 
   3   4  11       24.31       20.83      6.26 o 
   4   4  11       98.07       93.53     12.05 o 
   5   4  11       19.98       26.90      7.39 o 
   0   5  11      264.21      264.56     13.34 o 
   1   5  11       24.31       20.23      3.29 o 
   2   5  11       83.23       80.47      6.27 o 
   3   5  11       15.12        7.18      5.05 o 
   4   5  11       53.75       55.19     18.53 o 
   5   5  11       66.66       70.78      9.71 o 
   1   6  11       12.47       14.41      3.06 o 
   2   6  11       22.34       16.58      4.13 o 
   3   6  11        2.61       -1.43      3.63 o 
   4   6  11       33.93       31.85      7.39 o 
   5   6  11       26.11       35.02      7.96 o 
   0   7  11      151.13      141.76      8.97 o 
   1   7  11       43.40       34.15      4.91 o 
   2   7  11       30.80       33.82      4.82 o 
   3   7  11       22.12       33.43      6.01 o 
   4   7  11       52.92       60.09      8.94 o 
   5   7  11       45.41       34.05      8.05 o 
   1   8  11       44.52       45.92      5.45 o 
   2   8  11       15.39       12.09      4.03 o 
   3   8  11       56.43       63.93      7.74 o 
   4   8  11        3.01        8.84      5.89 o 
   0   9  11      141.64      151.96     11.46 o 
   1   9  11       20.36       15.37      4.03 o 
   2   9  11      164.23      174.29     11.73 o 
   3   9  11       17.18       17.82      5.20 o 
   4   9  11       63.53       79.18      9.97 o 
   1  10  11      122.97      128.18     12.18 o 
   2  10  11        3.01        2.54      3.46 o 
   3  10  11       72.45       69.90      7.77 o 
   4  10  11       16.96       24.77     10.86 o 
   0  11  11       99.74      108.16     15.54 o 
   1  11  11       11.26        9.90      4.67 o 
   2  11  11       64.96       68.30     11.84 o 
   3  11  11       31.86       26.72      7.08 o 
   1  12  11        6.14        8.47      4.87 o 
   2  12  11       27.45       25.22      5.68 o 
   3  12  11       21.23       20.93      6.96 o 
   0  13  11       86.61       66.53     13.74 o 
   1  13  11       44.90       49.85      7.16 o 
   2  13  11       17.64       12.93      5.26 o 
   0   0  12      194.00      198.23     12.32 o 
   2   0  12      154.11      185.80     12.51 o 
   4   0  12      236.90      316.52     24.90 o 
   1   1  12       76.80       87.36      6.06 o 
   2   1  12        0.52        3.07      3.33 o 
   3   1  12        5.64       11.21      6.68 o 
   4   1  12       35.42       32.06      7.96 o 
   0   2  12      151.96      158.70      8.08 o 
   1   2  12       12.45       11.59      3.21 o 
   2   2  12      188.41      195.66      9.15 o 
   3   2  12       36.19       31.97      7.77 o 
   4   2  12        3.47        7.77      4.72 o 
   1   3  12        2.52       -0.98      2.57 o 
   2   3  12       95.40       92.11      6.15 o 
   3   3  12      133.44      134.26      9.60 o 
   4   3  12       13.46       27.48      7.57 o 
   0   4  12       56.64       55.93      6.70 o 
   1   4  12        4.16        4.13      3.20 o 
   2   4  12      129.84      139.11      8.22 o 
   3   4  12       11.21       14.08      5.22 o 
   4   4  12       46.23       51.98      9.66 o 
   1   5  12       45.36       48.32      4.99 o 
   2   5  12       41.46       51.35      6.54 o 
   3   5  12      174.44      187.16     12.37 o 
   4   5  12       46.47       34.55      8.31 o 
   0   6  12       27.92       43.10     10.86 o 
   1   6  12       20.45       25.19      4.93 o 
   2   6  12      157.64      156.01      8.86 o 
   3   6  12       23.31       29.72      6.08 o 
   1   7  12       98.91      108.93      9.75 o 
   2   7  12       70.90       60.27      6.36 o 
   3   7  12       41.57       42.28      5.93 o 
   0   8  12       43.22       43.59      7.82 o 
   1   8  12        2.54        6.29      3.97 o 
   2   8  12       47.55       41.73      5.73 o 
   3   8  12        5.94        7.34      4.29 o 
   1   9  12       25.89       30.94      5.38 o 
   2   9  12       38.64       44.83      6.36 o 
   0  10  12       28.04       17.93      9.76 o 
   1  10  12        0.27       -2.05      4.21 o 
   2   0  13       64.52      105.18     16.33 o 
   0   1  13       29.78       28.57      5.13 o 
   1   1  13        6.36        9.15      3.45 o 
   2   1  13       69.14       78.57      8.12 o 
   1   2  13       79.30       88.83      6.36 o 
   2   2  13       44.54       34.66      6.55 o 
   0   3  13       69.83       63.57      7.34 o 
   1   3  13        8.26        7.27      3.69 o 
   2   3  13       22.53       38.87      6.58 o 
   1   4  13      127.70      138.31     11.44 o 
   2   4  13       25.98       25.24      5.95 o 
   0   5  13       17.73       26.84      5.91 o 
   1   5  13        4.05        8.46      3.80 o 
                                                 
